# Supplementary material for: A shorter linker in the bispecific antibody RmAb158-scFv8D3 improves TfR-mediated blood-brain barrier transcytosis in vitro
Source: Sci Rep. 2024 Dec 23;14:30613. doi: 10.1038/s41598-024-83627-6 (PMC11666562; doi:10.1038/s41598-024-83627-6)
Supplement: Supplementary file 2 — Supplementary Material 2 [file 41598_2024_83627_MOESM2_ESM.xlsx]

## Sheet: Supplementary Table S3
Supplementary Table S3. Raw data of indirect ELISA shown in Fig. 3b
Blank-corrected 450 nm absorbance values with each antibody dilution in duplicates
antibody concentration [nM]	-2 aa	-2 aa	1 aa	1 aa	3 aa	3 aa	9 aa	9 aa	11 aa	11 aa	15 aa	15 aa	20 aa	20 aa	38 aa	38 aa	80 aa	80 aa	8D3	8D3	scFv8D3-scFc	scFv8D3-scFc
50	1.07344	1.08914	1.02774	0.952843	0.953943	0.951843	0.935043	1.07014	1.05154	1.11894	0.865443	0.951543	0.886186	0.815786	0.766986	0.699186	0.818586	0.774886	0.698786	0.659486	0.666986	0.692186
10	1.02584	1.06914	0.995243	0.948443	0.993643	0.965343	0.940443	1.04884	1.09324	1.12074	0.906843	0.966243	0.824686	0.808586	0.783286	0.917986	0.847986	0.715286	0.740386	0.876186	0.682086	0.654586
2	0.985543	1.00844	0.952043	0.876443	0.955143	0.979643	1.01564	1.00564	1.05804	1.10684	0.817643	0.875843	0.804486	0.751786	0.702086	0.793186	0.789686	0.653886	0.758986	0.758586	0.637686	0.591286
0.4	0.929643	0.935843	0.792343	0.823443	0.873243	0.842043	0.828743	0.900543	0.999443	0.959243	0.812343	0.815643	0.769386	0.703286	0.685686	0.723886	0.725586	0.784886	0.782486	0.799086	0.465286	0.416786
0.08	0.597543	0.600843	0.504843	0.475243	0.611743	0.656843	0.699143	0.662043	0.791743	0.738043	0.567543	0.579643	0.515686	0.494686	0.566886	0.542386	0.572286	0.575786	0.608786	0.683486	0.210486	0.185786
0.016	0.207343	0.211843	0.176943	0.156943	0.231743	0.251943	0.273743	0.312643	0.311243	0.268043	0.226843	0.216843	0.218086	0.279686	0.361886	0.350986	0.323086	0.337586	0.493486	0.445186	0.0645857	0.0537857
0.0032	0.0554429	0.0513429	0.0412429	0.0366429	0.0610429	0.0506429	0.0714429	0.0607429	0.0791429	0.0700429	0.0597429	0.0534429	0.0734857	0.0811857	0.0898857	0.117286	0.0964857	0.108986	0.142486	0.159586	0.0197857	0.0218857
0.00064	0.0169429		0.0191429		0.0173429		0.0208429		0.0304429		0.0149429		0.0204857		0.0263857		0.0277857		0.0434857		0.0134857

## Sheet: Supplementary Table S4
Supplementary Table S4. Raw data recorded by LigandTracer and data after kinetic fit with the "one-to-one depletion corrected" model (kinetic analysis was done in TraceDrawer)
-2 aa				1 aa				3 aa				11 aa				38 aa				8D3				scFv8D3-scFc
Background subtracted signal		Kinetic fit		Background subtracted signal		Kinetic fit		Background subtracted signal		Kinetic fit		Background subtracted signal		Kinetic fit		Background subtracted signal		Kinetic fit		Background subtracted signal		Kinetic fit		Background subtracted signal		Kinetic fit
Time (hours)	Signal (CPS)	Time (hours)	Signal (CPS)	Time (hours)	Signal (CPS)	Time (hours)	Signal (CPS)	Time (hours)	Signal (CPS)	Time (hours)	Signal (CPS)	Time (hours)	Signal (CPS)	Time (hours)	Signal (CPS)	Time (hours)	Signal (CPS)	Time (hours)	Signal (CPS)	Time (hours)	Signal (CPS)	Time (hours)	Signal (CPS)	Time (hours)	Signal (CPS)	Time (hours)	Signal (CPS)
0.0260997	0.0666667	0.000434995	0	0.0260607	-0.166667	0.000434345	0	0.0267627	0	0.000446045	0	0.0267627	0.2	0.000446045	0	0.026767	0.0333333	0.000446117	0	0.0267678	0.1	0.000446129	0	0,026762713680555553	-0.1	0.000446045	0
0.0468954	0.133333	0.0260997	0	0.0468521	0	0.0260607	0	0.0475584	-0.0333333	0.0267627	0	0.0475584	0	0.0267627	0	0.0475584	0.266667	0.026767	0	0.0475555	0.133333	0.0267678	0	0,047549750180555558	-0.0666667	0,026762713680555553	0
0.0676825	-0.0333333	0.0468954	0	0.0676391	-0.133333	0.0468521	0	0.0683368	-0.2	0.0475584	0	0.0683368	0	0.0475584	0	0.0683368	0	0.0475584	0	0.0683426	0.0666667	0.0475555	0	0,068328120013888882	-0.133333	0,047549750180555558	0
0.0884695	-0.0333333	0.0676825	0	0.0884175	-0.1	0.0676391	0	0.0891152	-0.0333333	0.0683368	0	0.0891152	0.0666667	0.0683368	0	0.0891152	0.0333333	0.0683368	0	0.0891209	0.0333333	0.0683426	0	0,089115156527777767	-0.0666667	0,068328120013888882	0
0.109257	0.0333333	0.0884695	0	0.109196	-0.0666667	0.0884175	0	0.109894	0.0666667	0.0891152	0	0.109894	0.0666667	0.0891152	0	0.109894	0	0.0891152	0	0.109908	-0.133333	0.0891209	0	0,10990219304166667	-0.1	0,089115156527777767	0
0.130044	-0.1	0.109257	0	0.129983	0.0333333	0.109196	0	0.130672	0.0333333	0.109894	0	0.130681	0.233333	0.109894	0	0.130681	-0.0333333	0.109894	0	0.130686	-0.166667	0.109908	0	0,13068922954166667	-0.0333333	0,10990219304166667	0
0.150831	0.1	0.130044	0	0.15077	0.0666667	0.129983	0	0.151459	-0.0333333	0.130672	0	0.151472	0.0666667	0.130681	0	0.151468	-0.166667	0.130681	0	0.151478	-0.0666667	0.130686	0	0,15147626605555556	0	0,13068922954166667	0
0.171618	0	0.150831	0	0.171557	0.0333333	0.15077	0	0.172246	-0.0333333	0.151459	0	0.172259	-0.0333333	0.151472	0	0.172255	0.0666667	0.151468	0	0.172265	-0.133333	0.151478	0	0,17226330256944442	0,033333333333333326	0,15147626605555556	0
0.192396	-0.1	0.171618	0	0.192335	0.2	0.171557	0	0.193033	0.0666667	0.172246	0	0.193046	0.0666667	0.172259	0	0.193042	0.0333333	0.172255	0	0.193043	-0.166667	0.172265	0	0,1722635803472222	1,7976931348623157E+308	0,17226330256944442	0
0.213174	0.0666667	0.192396	0	0.213114	-0.0666667	0.192335	0	0.21382	0.0666667	0.193033	0	0.213824	0	0.193046	0	0.21382	0.266667	0.193042	0	0.193043	1,7976931348623157E+308	0.193043	0	0,24539493101388882	-0.166667	0,1722635803472222	0
0.233953	0	0.213174	0	0.233901	0.0666667	0.213114	0	0.234598	0	0.21382	0	0.234603	-0.0333333	0.213824	0	0.234598	-0.133333	0.21382	0	0.261263	1.4	0.193043	0	0,26617546751388887	0,76666666666666572	0,21931528650059717	0
0.254731	0.0666667	0.233953	0	0.254688	0.2	0.233901	0	0.255377	-0.0666667	0.234598	0	0.255381	0.0666667	0.234603	0	0.255377	0.0333333	0.234598	0	0.282041	3.3	0.234485	0	0,28695383734722224	2,4666666666666668	0,21936238530555552	2,7596852243028884
0.275509	0.0333333	0.254731	0	0.275475	0	0.254688	0	0.276164	-0.0666667	0.255377	0	0.276159	-0.133333	0.255381	0	0.276155	0.0333333	0.255377	0	0.302828	7.66667	0.234526	-2.78665	0,3077408738611111	2,7333333333333343	0,24539493101388882	3,4746999196535429
0.296288	-0.0333333	0.275509	0	0.296262	-0.1	0.275475	0	0.296951	0.0333333	0.276164	0	0.296938	-0.0333333	0.276159	0	0.296942	-0.0666667	0.276155	0	0.323607	12.0333	0.261263	1.65801	0,32852791036111106	4,7666666666666657	0,26617546751388887	3,9968200586295906
0.317066	0.133333	0.296288	0	0.31704	0.1	0.296262	0	0.317738	-0.0666667	0.296951	0	0.317725	0.166667	0.296938	0	0.317729	0	0.296942	0	0.344394	16.9	0.282041	4.99319	0.349315	5,7000000000000011	0,28695383734722224	4,4799611200749254
0.337845	0.133333	0.317066	0	0.337819	0.0666667	0.31704	0	0.338525	0	0.317738	0	0.338512	-0.0333333	0.317725	0	0.338516	0.0666667	0.317729	0	0.365172	19.1333	0.302828	8.22929	0,37010198338888889	5,7666666666666657	0,3077408738611111	4,9278154221253887
0.358623	0.0333333	0.337845	0	0.358606	0.0333333	0.337819	0	0.359303	0	0.338525	0	0.359299	0.0666667	0.338512	0	0.359308	-0.0666667	0.338516	0	0.385959	22.7667	0.323607	11.3668	0,3908890199027778	5,2333333333333325	0,32852791036111106	5,3432571700597737
0.379401	0.166667	0.358623	0	0.379393	0.1	0.358606	0	0.380082	-0.0333333	0.359303	0	0.380086	-0.0333333	0.359299	0	0.380086	-0.166667	0.359308	0	0.406737	29.6333	0.344394	14.4114	0,41167605640277777	7,0000000000000018	0.349315	5.72904
0.40018	0	0.379401	0	0.40018	0.0666667	0.379393	0	0.40086	-0.0333333	0.380082	0	0.400864	-0.0333333	0.380086	0	0.400864	-0.133333	0.380086	0	0.427525	31.4667	0.365172	17.3636	0,43246309291666668	8,7666666666666675	0,37010198338888889	6,0876441602332694
0.420958	-0.0333333	0.40018	0	0.420967	-0.166667	0.40018	0	0.421638	-0.0666667	0.40086	0	0.421643	-0.133333	0.400864	0	0.421651	0	0.400864	0	0.448316	35.4667	0.385959	20.2287	0,45325446276388887	8,4333333333333318	0,3908890199027778	6,4212831148925122
0.441736	0.1	0.420958	0	0.441754	-0.166667	0.420967	0	0.442434	-0.0333333	0.421638	0	0.442421	0.0666667	0.421643	0	0.442438	0.0333333	0.421651	0	0.469099	36.4333	0.406737	23.007	0,47404149927777767	10,300000000000003	0,41167605640277777	6,7319630527969245
0.462515	0.233333	0.441736	0	0.462532	-0.0666667	0.441754	0	0.463221	0.166667	0.442434	0	0.463199	0.166667	0.442421	0	0.463225	-0.133333	0.442438	0	0.489886	40.9333	0.427525	25.7036	0,49482853579166663	12,466666666666667	0,43246309291666668	7,0214944066446066
0.483293	0.0666667	0.462515	0	0.483311	0	0.462532	0	0.484008	-0.0666667	0.463221	0	0.483987	0.233333	0.463199	0	0.484013	-0.0333333	0.463225	0	0.510664	40.1333	0.448316	28.3205	0,51561557230555555	10,133333333333335	0,45325446276388887	7,2915715261463765
0.504072	0.166667	0.483293	0	0.504098	0.166667	0.483311	0	0.504787	0.0333333	0.484008	0	0.504774	0	0.483987	0	0.5048	0.133333	0.484013	0	0.531451	43.2	0.469099	30.8585	0,53640260880555557	8.9	0,47404149927777767	7,5435709565026077
0.524859	0.0333333	0.504072	0	0.524885	0.0333333	0.504098	0	0.525565	0	0.504787	0	0.525561	0.0666667	0.504774	0	0.525578	-0.0333333	0.5048	0	0.552229	45.9	0.489886	33.3216	0.557185	8,5666666666666664	0,49482853579166663	7,7789054602197449
0.545646	0.166667	0.524859	0	0.545672	-0.0333333	0.524885	0	0.546343	-0.0666667	0.525565	0	0.546348	0.1	0.525561	0	0.546356	0.1	0.525578	0	0.573016	50.7667	0.510664	35.7107	0,57796368180555535	9,9666666666666668	0,51561557230555555	7,998809732100705
0.566433	-0.266667	0.545646	0	0.566459	0.0333333	0.545672	0	0.567122	0.0666667	0.546343	0	0.567126	0.0666667	0.546348	0	0.567135	0.166667	0.546356	0	0.593808	51.7333	0.531451	38.03	0,59874205163888883	10,266666666666668	0,53640260880555557	8,2044113624487487
0.58722	-0.1	0.566433	0	0.587246	0.0666667	0.566459	0	0.587909	-0.166667	0.567122	0	0.587904	0.1	0.567126	0	0.587913	0.0666667	0.567135	0	0.614586	52.8333	0.552229	40.2798	0,61952042147222219	9,4333333333333318	0.557185	8,3967031653846913
0.608007	0.0333333	0.58722	0	0.608024	-0.0333333	0.587246	0	0.608696	-0.1	0.587909	0	0.608683	0.0333333	0.587904	0	0.6087	-0.0666667	0.587913	0	0.635373	51.9333	0.573016	42.4641	0,6403074579722221	10,333333333333334	0,57796368180555535	8,5766379068028371
0.628794	0.1	0.608007	0	0.608024	1,7976931348623157E+308	0.608024	0	0.629483	0.0333333	0.608696	0	0.629461	-0.0666667	0.608683	0	0.6087	1,7976931348623157E+308	0.6087	0	0.656152	58.3333	0.593808	44.5844	0.661094	9,7333333333333325	0,59874205163888883	8,7451236357940054
0.628794	1,7976931348623157E+308	0.628794	0	0.706174	-11.1	0.608024	0	0.65027	-0.0666667	0.629483	0	0.650248	-0.133333	0.629461	0	0.672409	6.86667	0.6087	0	0.676947	59.3	0.614586	46.6408	0,68188153099999993	9.8	0,61952042147222219	8,9029569622396174
0.697122	-5.23333	0.628794	0	0.726953	1.53333	0.680041	0	0.671048	0.0666667	0.65027	0	0.650248	1,7976931348623157E+308	0.650248	0	0.693203	7.7	0.646285	0	0.697726	64.0333	0.635373	48.6376	0,70266856751388884	9,3999999999999986	0,6403074579722221	9,0509309055464442
0.717909	1.26667	0.671036	0	0.747731	-1.03333	0.680114	-7.20043	0.671048	1,7976931348623157E+308	0.671048	0	0.729599	-12.9333	0.650248	0	0.713988	13.2333	0.646322	-7.32405	0.718513	64.7667	0.656152	50.5749	0,72345560401388886	10,099999999999998	0.661094	9.18965
0.738696	5.5	0.671079	-11.0807	0.768509	5.23333	0.706174	-4.98084	0.733747	5.76667	0.671048	0	0.750368	2.93333	0.703499	0	0.734774	18.3	0.672409	-1.30269	0.7393	62.3667	0.676947	52.4569	0,74424697387499994	10,566666666666666	0,68188153099999993	9,3197514504755326
0.759483	10.0333	0.697122	-5.76212	0.789288	2.9	0.726953	-3.24456	0.754539	6.53333	0.707654	0	0.771142	9	0.703553	-9.27299	0.755552	25.4667	0.693203	3.3691	0.760078	63.3333	0.697726	54.2821	0,76504267706944451	7,1666666666666679	0,70266856751388884	9,4417996894921767
0.78027	16.8667	0.717909	-1.64475	0.810075	6.03333	0.747731	-1.53721	0.775319	7.9	0.707691	-7.11959	0.791921	14.0333	0.729599	-4.21955	0.776339	27.5333	0.713988	7.92899	0.780865	63.5667	0.718513	56.0545	0,78582971356944442	11,100000000000001	0,72345560401388886	9.55633
0.801053	17.5667	0.738696	2.36398	0.830862	5.4	0.768509	0.141861	0.796097	12.3	0.733747	-2.58678	0.812708	17.1333	0.750368	-0.291806	0.797126	36.4	0.734774	12.3822	0.801648	70.4667	0.7393	57.7751	0,80661675008333322	9,0666666666666682	0,74424697387499994	9,6638666282002532
0.821835	25.7333	0.759483	6.2682	0.851649	8.5	0.789288	1.79328	0.816884	14.5333	0.754539	0.93347	0.833495	25.9	0.771142	3.54946	0.817913	38.3	0.755552	16.7296	0.822439	69.0667	0.760078	59.4446	0,82740378659722214	11.1	0,76504267706944451	9,7648555769848446
0.842614	29.0667	0.78027	10.0718	0.872436	11.4333	0.810075	3.41832	0.837671	17.3667	0.775319	4.36892	0.854282	23.5667	0.791921	7.30647	0.8387	44.7	0.776339	20.9779	0.843218	70.8	0.780865	61.066	0.848191	9,5666666666666664	0,78582971356944442	9,8596637987099278
0.863392	32.1667	0.801053	13.7779	0.893223	17.6667	0.830862	5.01689	0.858459	18.2333	0.796097	7.72418	0.875068	28.6	0.812708	10.9824	0.859478	47.9667	0.797126	25.1279	0.864005	71.4333	0.801648	62.6398	0.868978	10,466666666666667	0,80661675008333322	9,9487294960879851
0.884184	33	0.821835	17.3907	0.914001	16.7333	0.851649	6.58956	0.879246	24.5333	0.816884	11.0034	0.895857	35.7	0.833495	14.5779	0.880257	54.4333	0.817913	29.1821	0.884783	71.2333	0.822439	64.1682	0,88976489612499987	9.5	0,82740378659722214	10,032419596373938
0.904975	38.8667	0.842614	20.9128	0.93478	19.4667	0.872436	8.13688	0.900024	29.9	0.837671	14.2077	0.916644	33.3	0.854282	18.0953	0.901035	57.5667	0.8387	33.1431	0.90557	70.5667	0.843218	65.6512	0,91055193263888878	11,100000000000001	0.848191	10,111075416400347
0.925762	41.7667	0.863392	24.3484	0.955558	19.1	0.893223	9.6594	0.920802	31.6333	0.858459	17.3395	0.937427	42.2333	0.875068	21.5366	0.921822	60.0667	0.859478	37.0118	0.926357	74.6333	0.864005	67.0916	0,9313389691527777	9,4000000000000021	0.868978	10,185014692217809
0.946549	43.1667	0.884184	27.7025	0.976345	24.2333	0.914001	11.157	0.941581	35.4333	0.879246	20.401	0.958205	48.2667	0.895857	24.9045	0.942609	67.4667	0.880257	40.7923	0.947135	77.6	0.884783	68.4896	0,95212600565277772	11,166666666666668	0,88976489612499987	10,254533421791443
0.967336	49.9	0.904975	30.9758	0.997132	23.8333	0.93478	12.6309	0.962368	41.8	0.900024	23.3931	0.978984	52.2333	0.916644	28.2002	0.963396	71.6667	0.901035	44.487	0.967922	73.4333	0.90557	69.8474	0,97291737551388879	10,733333333333334	0,91055193263888878	10,319907540017866
0.988114	52.4333	0.925762	34.1705	1.01792	25.3	0.955558	14.0816	0.983155	45.8	0.920802	26.3194	0.999766	51.6	0.937427	31.4253	0.984183	73.3	0.921822	48.0994	0.988701	75.1	0.926357	71.1658	0,99369574533333338	11,966666666666667	0,9313389691527777	10,381394444668693
1.00889	55.9667	0.946549	37.29	1.03871	25.8	0.976345	15.51	1.00394	45.9667	0.941581	29.1818	1.02056	58.5667	0.958205	34.5818	1.00496	78.5333	0.942609	51.6304	1.00949	77.1667	0.947135	72.4454	1,0144741151666665	13,733333333333333	0,95212600565277772	10,439234387980882
1.02967	59.3	0.967336	40.3368	1.05949	27.6333	0.997132	16.9162	1.02473	50.5667	0.962368	31.9833	1.04135	62	0.978984	37.672	1.02574	79.6333	0.963396	55.0819	1.03027	81.4333	0.967922	73.6884	1,0352524849999998	9,6333333333333346	0,97291737551388879	10,493662750155519
1.05045	56.6667	0.988114	43.3121	1.08028	29.5333	1.01792	18.3005	1.04551	54.1667	0.983155	34.7247	1.06214	63.5333	0.999766	40.6984	1.04653	83.8333	0.984183	58.4561	1.05104	79.6667	0.988701	74.8948	1,0560395214999998	9,7999999999999989	0,99369574533333338	10,544845838517738
1.07123	65.3333	1.00889	46.2195	1.10107	28.5	1.03871	19.6634	1.06629	57.0667	1.00394	37.4077	1.08291	68.2	1.02056	43.6632	1.06731	87.2333	1.00496	61.7535	1.07183	81.4	1.00949	76.0668	1,0768178913333333	10.5	1,0144741151666665	10,593014508044451
1.09201	68.2	1.02967	49.0612	1.12185	29.9333	1.05949	21.0054	1.08707	60.2333	1.02473	40.0341	1.10369	68.5667	1.04135	46.5669	1.0881	88.0667	1.02574	64.9775	1.09261	82.1667	1.03027	77.2044	1,0975962611666668	9,8666666666666689	1,0352524849999998	10,638351886862122
1.1128	69.3667	1.05045	51.8394	1.14262	31.8667	1.08028	22.3268	1.10786	57.9667	1.04551	42.6044	1.12447	72.8667	1.06214	49.4103	1.10889	96.5	1.04653	68.1312	1.1134	84.6333	1.05104	78.3091	1,1183746309861109	9,6666666666666679	1,0560395214999998	10,681046619740743
1.13359	75.7333	1.07123	54.556	1.1634	32.0333	1.10107	23.6281	1.12865	67.6667	1.06629	45.1213	1.14525	73.5	1.08291	52.1945	1.12968	91.7333	1.06731	71.2151	1.13418	85.8333	1.07183	79.3823	1,1391616674999996	11,733333333333333	1,0768178913333333	10,721223607256544
1.15438	78.1333	1.09201	57.2131	1.18419	35.2	1.12185	24.9092	1.14943	65.6333	1.08707	47.5874	1.16604	77.9333	1.10369	54.9221	1.15045	99.6333	1.0881	74.231	1.15497	83.3	1.09261	80.4242	1,1599487040138887	10,599999999999998	1,0975962611666668	10,759051467474937
1.17516	80.3667	1.1128	59.8146	1.20498	39.2667	1.14262	26.1709	1.17021	69.8333	1.10786	50.003	1.18682	82	1.12447	57.5947	1.17123	96.1333	1.10889	77.1806	1.17575	85.8333	1.1134	81.4363	1,1807444072083333	11,033333333333335	1,1183746309861109	10,794671004365593
1.19595	83.9333	1.13359	62.359	1.22576	37.0333	1.1634	27.4136	1.19099	70.5	1.12865	52.3697	1.20761	81	1.14525	60.2134	1.19201	110.4	1.12968	80.0654	1.19653	86.3	1.13418	82.4188	1,2015314437083333	11,333333333333332	1,1391616674999996	10,828227771943048
1.21673	84.2333	1.15438	64.8493	1.24655	40.4333	1.18419	28.6384	1.21177	70.8	1.14943	54.6887	1.2284	83.2333	1.16604	62.7808	1.2128	105.067	1.15045	82.886	1.21732	87.4	1.15497	83.3733	1,2223184802222222	9,4666666666666686	1,1599487040138887	10,859830364744658
1.23751	83.6	1.17516	67.2869	1.26734	42.2667	1.20498	29.8448	1.23256	75.5667	1.17021	56.9604	1.24918	87.5	1.18682	65.2971	1.23359	113.567	1.17123	85.6451	1.2381	90.5667	1.17575	84.3003	1,2431055167361111	11.4	1,1807444072083333	10,889607036415095
1.25829	84.3667	1.19595	69.6735	1.28812	40.3333	1.22576	31.0335	1.25334	78.2667	1.19099	59.1871	1.26996	85.9333	1.20761	67.7635	1.25438	109.867	1.19201	88.3447	1.25888	89.3667	1.19653	85.2002	1,2638925532499998	8,8333333333333339	1,2015314437083333	10,917642036323485
1.27906	93.1333	1.21673	72.0096	1.30891	39.8333	1.24655	32.2046	1.27413	76.5	1.21177	61.37	1.29074	90.5	1.2284	70.1812	1.27515	108.733	1.2128	90.9864	1.27968	83.9333	1.21732	86.0745	1,2846839230972222	11,500000000000002	1,2223184802222222	10,944050472173606
1.29984	93	1.23751	74.2978	1.32969	42.5667	1.26734	33.3585	1.29491	77.2333	1.23256	63.5112	1.31152	93.5667	1.24918	72.5514	1.29594	109.4	1.23359	93.5709	1.30047	88.6	1.2381	86.9234	1,3054709596111109	10,500000000000002	1,2431055167361111	10,968928399402504
1.32062	91.3667	1.25829	76.5394	1.35047	43	1.28812	34.4955	1.31569	78.7333	1.25334	65.6108	1.3323	94	1.26996	74.8743	1.31672	113.133	1.25438	96.0996	1.32125	92.3	1.25888	87.7481	1,3262579961249998	12,166666666666668	1,2638925532499998	10,99236601342367
1.34142	95.3	1.27906	78.7357	1.37125	41.9	1.30891	35.616	1.33647	86.7	1.27413	67.67	1.35309	100.433	1.29074	77.1519	1.3375	119.3	1.27515	98.5729	1.34203	88.4333	1.27968	88.5493	1,3470471992916666	9,9666666666666686	1,2846839230972222	11,014452495472545
1.36221	97.3333	1.29984	80.8881	1.39203	47.7667	1.32969	36.7198	1.35724	88.3	1.29491	69.689	1.37388	100.767	1.31152	79.3855	1.35829	119.367	1.29594	100.994	1.36283	91.5333	1.30047	89.3275	1,3678364024861112	9.6	1,3054709596111109	11,035258235835455
1.383	98.3	1.32062	82.9982	1.41282	46.2	1.35047	37.8077	1.37803	91.7333	1.31569	71.6696	1.39466	100.767	1.3323	81.5759	1.37908	120.833	1.31672	103.362	1.38361	91.9667	1.32125	90.0831	1,3886277723333331	10,733333333333334	1,3262579961249998	11,054862755605404
1.40378	103.367	1.34142	85.0681	1.43361	47.9333	1.37125	38.88	1.39882	91.1667	1.33647	73.6129	1.41545	103.7	1.35309	83.7252	1.39986	123.533	1.3375	105.681	1.40441	90.7	1.34203	90.8168	1,409414808847222	10	1,3470471992916666	11,073338204397976
1.42456	98.5333	1.36221	87.0972	1.45439	52.2	1.39203	39.9374	1.4196	92	1.35724	75.5198	1.43623	105.167	1.37388	85.8337	1.42064	125.667	1.35829	107.95	1.42519	92.2	1.36283	91.5299	1,4302018453472223	9,9000000000000021	1,3678364024861112	11,090748563488512
1.44533	110.367	1.383	89.0865	1.47518	47.1667	1.41282	40.9797	1.44039	92.3667	1.37803	77.3921	1.45701	108.5	1.39466	87.9016	1.44142	129.1	1.37908	110.171	1.44597	93.7333	1.38361	92.2221	1,450988881861111	12,633333333333333	1,3886277723333331	11,107157626074097
1.46611	105.467	1.40378	91.0369	1.49597	50.8333	1.43361	42.0072	1.46117	92.8	1.39882	79.2297	1.47779	111.733	1.41545	89.9303	1.4622	128.633	1.39986	112.345	1.46676	91.5	1.40441	92.895	1,4717759183749997	10,466666666666667	1,409414808847222	11,12261884026254
1.48689	109.9	1.42456	92.9502	1.51676	46.5667	1.45439	43.0203	1.48195	95.5667	1.4196	81.0336	1.49857	116.433	1.43623	91.9198	1.48299	134.633	1.42064	114.472	1.48754	92.8333	1.42519	93.5483	1,4925629548888886	9,6000000000000014	1,4302018453472223	11,13719066258048
1.50768	109.367	1.44533	94.8273	1.53754	56	1.47518	44.019	1.50273	97.6	1.44039	82.8046	1.51936	109.667	1.45701	93.8722	1.50377	135.833	1.44142	116.554	1.50833	95.2333	1.44597	94.1825	1,5133499913888888	9,8000000000000025	1,450988881861111	11,150924767384474
1.52847	112.867	1.46611	96.6693	1.55832	51.9	1.49597	45.0038	1.52351	100.133	1.46117	84.5427	1.54014	108.5	1.47779	95.7876	1.52456	136.6	1.4622	118.592	1.52911	93.8667	1.46676	94.7989	1,5341370279027775	10,133333333333333	1,4717759183749997	11,163869769736238
1.54926	113.867	1.48689	98.4771	1.5791	52.3667	1.51676	45.9748	1.5443	102.033	1.48195	86.2496	1.56093	118.867	1.49857	97.6673	1.54534	135.933	1.48299	120.589	1.54989	95.7	1.48754	95.3973	1,5549240644166664	10,566666666666666	1,4925629548888886	11,176071412862076
1.57005	118.4	1.50768	100.253	1.59988	59.3	1.53754	46.9323	1.56509	103.533	1.50273	87.9259	1.58172	109.633	1.51936	99.5127	1.56612	134.833	1.50377	122.543	1.57067	97	1.50833	95.979	1,5757111009305553	9,7333333333333343	1,5133499913888888	11,187572743381921
1.59083	112.033	1.52847	101.996	1.62067	55.3	1.55832	47.8762	1.58587	107.4	1.52351	89.5731	1.6025	115	1.54014	101.324	1.5869	137.6	1.52456	124.456	1.59145	90.8333	1.52911	96.5436	1.59651	12,099999999999998	1,5341370279027775	11.1984
1.6116	118.5	1.54926	103.707	1.64145	57.1667	1.5791	48.8071	1.60665	104.833	1.5443	91.1912	1.62328	116.433	1.56093	103.102	1.60769	139.333	1.54534	126.329	1.61224	96.4	1.54989	97.0921	1,6173025073055554	10,266666666666666	1,5549240644166664	11,208634143273541
1.63238	121.7	1.57005	105.387	1.66224	58.6667	1.59988	49.7251	1.62743	105.633	1.56509	92.7809	1.64406	120.067	1.58172	104.847	1.62848	139.4	1.56612	128.163	1.63302	91.4667	1.57067	97.6252	1,6380895438194443	9,3666666666666689	1,5757111009305553	11,218268246512368
1.65316	120.733	1.59083	107.036	1.68303	60.2667	1.62067	50.631	1.64821	109.267	1.58587	94.3428	1.66484	123.7	1.6025	106.559	1.64926	145.467	1.5869	129.958	1.65381	94.3667	1.59145	98.1428	1,6588765803333334	9,6000000000000014	1.59651	11,227354059059941
1.67394	118.033	1.6116	108.656	1.70381	60.2333	1.64145	51.5245	1.669	106.433	1.60665	95.8769	1.68563	126.5	1.62328	108.24	1.67004	143.3	1.60769	131.718	1.6746	97.9	1.61224	98.6459	1,6796636168472221	9,8333333333333339	1,6173025073055554	11,23591930699679
1.69472	123.133	1.63238	110.248	1.7246	58.4667	1.66224	52.4059	1.68978	107.733	1.62743	97.3846	1.70641	119.367	1.64406	109.891	1.69082	145.8	1.62848	133.44	1.69537	103.8	1.63302	99.1343	1,7004549866944443	11,433333333333334	1,6380895438194443	11,243990726050251
1.7155	126.033	1.65316	111.812	1.74539	60.7333	1.68303	53.2753	1.71057	108.167	1.64821	98.8664	1.7272	126	1.66484	111.511	1.71161	144.333	1.64926	135.127	1.71616	97.5667	1.65381	99.6089	1,7212420232083332	12.7	1,6588765803333334	11,251600210932473
1.7363	123	1.67394	113.348	1.76617	59.8333	1.70381	54.133	1.73136	113.133	1.669	100.323	1.74798	128.2	1.68563	113.103	1.7324	146.867	1.67004	136.778	1.73694	95.6	1.6746	100.07	1,7420290597083332	10,799999999999999	1,6796636168472221	11,258774338437666
1.75708	131.6	1.69472	114.858	1.78694	62.7667	1.7246	54.9791	1.75214	112.767	1.68978	101.756	1.76877	129.767	1.70641	114.666	1.75318	148.8	1.69082	138.395	1.75773	93.4667	1.69537	100.518	1,7628160962222221	11.3	1,7004549866944443	11,265539509683956
1.77787	126.933	1.7155	116.343	1.80772	62.1	1.74539	55.814	1.77292	109.767	1.71057	103.164	1.78954	124	1.7272	116.201	1.77397	149.733	1.71161	139.979	1.77852	100.1	1.71616	100.953	1,783603132736111	10.1	1,7212420232083332	11,271916487774352
1.79865	128.2	1.7363	117.803	1.8285	62.3	1.76617	56.6373	1.7937	118.8	1.73136	104.549	1.81032	127.167	1.74798	117.708	1.79475	151.3	1.7324	141.531	1.7993	99	1.73694	101.376	1,8044075026111108	13,366666666666667	1,7420290597083332	11,277928936280754
1.81943	135.033	1.75708	119.238	1.84929	64.9667	1.78694	57.4497	1.81448	121.7	1.75214	105.91	1.83111	129.5	1.76877	119.188	1.81553	149.967	1.75318	143.051	1.82009	97.6	1.75773	101.786	1.82519	10,500000000000002	1,7628160962222221	11,283597780302603
1.84021	131.667	1.77787	120.648	1.87007	66.8333	1.80772	58.2513	1.83526	119.233	1.77292	107.248	1.8519	128.2	1.78954	120.642	1.83631	151.533	1.77397	144.54	1.84087	94.7667	1.77852	102.185	1.84598	10,200000000000001	1,783603132736111	11,288942734088762
1.86098	133	1.79865	122.035	1.89086	66.7333	1.8285	59.0423	1.85605	116.8	1.7937	108.565	1.87268	133.533	1.81032	122.07	1.8571	153.2	1.79475	145.997	1.86165	100.667	1.7993	102.573	1,8667686121388887	11,299999999999999	1,8044075026111108	11,293986452055997
1.88176	136	1.81943	123.399	1.91165	64	1.84929	59.8233	1.87684	118.2	1.81448	109.859	1.89347	138.067	1.83111	123.473	1.87788	148.667	1.81553	147.426	1.86165	1,7976931348623157E+308	1.82009	102.949	1,8875556486527778	10,833333333333334	1.82519	11,29873804318115
1.90254	138.367	1.84021	124.74	1.93244	68.4667	1.87007	60.5939	1.89762	120.067	1.83526	111.133	1.91425	135.367	1.8519	124.851	1.89866	157.6	1.83631	148.825	1.9074	104.3	1.84087	103.315	1,9083513518472224	11,799999999999999	1.84598	11,303218325288647
1.92332	139.067	1.86098	126.059	1.95322	69.9333	1.89086	61.3545	1.9184	122.867	1.85605	112.387	1.93503	136.267	1.87268	126.205	1.91944	155.267	1.8571	150.195	1.92819	96.4667	1.86165	103.67	1,9291383883611111	10,866666666666665	1,8667686121388887	11,307442838245651
1.94411	141.367	1.88176	127.357	1.974	68.5333	1.91165	62.1052	1.93918	126.233	1.87684	113.62	1.95581	133.433	1.89347	127.535	1.94022	158.233	1.87788	151.538	1.94897	94.8667	1.86165	103.67	1,9499254248611102	12,133333333333333	1,8875556486527778	11,311426226457636
1.9649	139.3	1.90254	128.634	1.99478	68.9667	1.93244	62.8462	1.95996	121.4	1.89762	114.833	1.97658	139.067	1.91425	128.842	1.96101	157.967	1.89866	152.854	1.96976	101	1.88064	103.986	1.97071	11,966666666666667	1,9083513518472224	11,315183811505577
1.98568	139.967	1.92332	129.89	2.01556	67.3667	1.95322	63.5775	1.98074	122.8	1.9184	116.026	1.99737	139.4	1.93503	130.126	1.9818	160.867	1.91944	154.142	1.99053	99.4667	1.88066	103.986	1,9915038312361102	12,200000000000001	1,9291383883611111	11,318725472750922
2.00647	142.1	1.94411	131.127	2.03635	70.9667	1.974	64.2991	2.00152	123.967	1.93918	117.2	2.01816	142.767	1.95581	131.387	2.00258	158.3	1.94022	155.405	2.01133	100.3	1.9074	105.981	2,012295201083333	11,133333333333331	1,9499254248611102	11,322065081300728
2.02726	144	1.9649	132.345	2.05713	70.3	1.99478	65.0114	2.02231	128.233	1.95996	118.356	2.03894	138.433	1.97658	132.627	2.02337	159.733	1.96101	156.642	2.03211	104.9	1.92819	107.391	2,0330822375833328	10,966666666666667	1.97071	11,325214191270906
2.04804	144.933	1.98568	133.543	2.07792	70.3	2.01556	65.7145	2.0431	130.067	1.98074	119.494	2.05973	141.667	1.99737	133.845	2.04415	165.767	1.9818	157.855	2.0529	100.167	1.94897	108.686	2,0538692740972215	10,133333333333333	1,9915038312361102	11,328184294114312
2.06881	148.567	2.00647	134.722	2.09871	70.3333	2.03635	66.409	2.06389	128.4	2.00152	120.614	2.08052	144.367	2.01816	135.043	2.06494	161.933	2.00258	159.043	2.07368	109.8	1.96976	109.877	2.07466	12,533333333333335	2,012295201083333	11,330984985428378
2.08959	141.567	2.02726	135.883	2.11949	68.7333	2.05713	67.0946	2.08466	127.967	2.02231	121.716	2.1013	142.7	2.03894	136.22	2.08573	160.967	2.02337	160.207	2.09446	109.667	1.99053	110.972	2,0954433471249994	11,433333333333332	2,0330822375833328	11,33362541279798
2.11037	148.6	2.04804	137.026	2.14028	74.2	2.07792	67.7714	2.10545	131.067	2.0431	122.802	2.12208	145.267	2.05973	137.376	2.10651	167.033	2.04415	161.347	2.11525	108.967	2.01133	111.98	2,1162390503194444	11,866666666666667	2,0538692740972215	11,336115298180186
2.13115	141.933	2.06881	138.151	2.16106	70.8667	2.09871	68.4397	2.12623	128.633	2.06389	123.87	2.14286	143.1	2.08052	138.513	2.1273	165.533	2.06494	162.464	2.13603	113.5	2.03211	112.907	2,1370260868194446	10,700000000000001	2.07466	11,338463239594582
2.15193	153.667	2.08959	139.259	2.18184	79.8	2.11949	69.0996	2.14701	132.733	2.08466	124.922	2.16365	145.033	2.1013	139.63	2.14808	166.967	2.08573	163.56	2.15682	115.167	2.0529	113.759	2,1578131233333333	12,666666666666666	2,0954433471249994	11,340677342339198
2.17272	145.767	2.11037	140.35	2.20262	75.6667	2.14028	69.7511	2.1678	134.533	2.10545	125.958	2.18444	147.2	2.12208	140.728	2.16886	169.167	2.10651	164.633	2.1776	110.6	2.07368	114.543	2,178600159847222	12,966666666666669	2,1162390503194444	11,342766092610534
2.1935	153.133	2.13115	141.425	2.2234	71.6667	2.16106	70.3942	2.18859	130.633	2.12623	126.978	2.20522	144.867	2.14286	141.808	2.18964	167.4	2.1273	165.685	2.19838	109.4	2.09446	115.263	2,1993871963611111	11,733333333333333	2,1370260868194446	11,344734955285878
2.21429	147.567	2.15193	142.483	2.24419	76.7	2.18184	71.0292	2.20937	137.333	2.14701	127.982	2.22601	150.733	2.16365	142.869	2.21042	164.167	2.14808	166.715	2.21918	116.8	2.11525	115.926	2,2201785662083333	11,700000000000001	2,1578131233333333	11,346591617593756
2.23508	159.267	2.17272	143.526	2.26498	74.4	2.20262	71.6563	2.23015	129.267	2.1678	128.972	2.24679	148.367	2.18444	143.913	2.23121	166.7	2.16886	167.725	2.23996	108.2	2.13603	116.536	2,240965602722222	12,799999999999999	2,178600159847222	11,348342481871519
2.25586	156.333	2.1935	144.554	2.28576	75.5667	2.2234	72.2758	2.25093	136.933	2.18859	129.946	2.26757	150.167	2.20522	144.939	2.252	167.933	2.18964	168.714	2.26074	115.1	2.15682	117.097	2,2617526392222222	12,366666666666665	2,1993871963611111	11,349993584208114
2.27664	154.933	2.21429	145.566	2.30655	79.1	2.24419	72.8876	2.27171	138.367	2.20937	130.906	2.28835	149.933	2.22601	145.947	2.27278	172.3	2.21042	169.685	2.28152	112.233	2.1776	117.612	2,2825396757361109	12,366666666666669	2,2201785662083333	11,351550930651181
2.29742	154.267	2.23508	146.564	2.32733	76.6333	2.26498	73.4919	2.29249	138.7	2.23015	131.852	2.30912	147.667	2.24679	146.939	2.29356	174.367	2.23121	170.636	2.30231	118.5	2.19838	118.087	2.30333	10,733333333333333	2,240965602722222	11,353019238464963
2.3182	152.667	2.25586	147.547	2.34811	78.9	2.28576	74.0887	2.31327	138.767	2.25093	132.783	2.32991	149.533	2.26757	147.913	2.31434	169.167	2.252	171.568	2.32309	118.033	2.21918	118.523	2,3241180820972223	12,933333333333332	2,2617526392222222	11,354403900628139
2.33898	158.267	2.27664	148.515	2.36889	77.4	2.30655	74.6781	2.33406	141.067	2.27171	133.7	2.35071	153.967	2.28835	148.872	2.33512	171.6	2.27278	172.481	2.34387	116.433	2.23996	118.924	2,3449051186111105	10,799999999999999	2,2825396757361109	11,35570968684989
2.35976	156.2	2.29742	149.47	2.38967	78.4	2.32733	75.26	2.35485	140.467	2.29249	134.604	2.37149	153.533	2.30912	149.814	2.35591	172.167	2.29356	173.376	2.36466	117.867	2.26074	119.293	2,3656921551249996	12,233333333333333	2.30333	11,356941094342059
2.38054	158	2.3182	150.41	2.41046	80.2667	2.34811	75.8349	2.37563	140.467	2.31327	135.495	2.39228	155.467	2.32991	150.741	2.3767	174.3	2.31434	174.253	2.38544	115.367	2.28152	119.633	2,3864791916250003	9,7000000000000011	2,3241180820972223	11,358102598498975
2.40133	162.467	2.33898	151.337	2.43125	80.8333	2.36889	76.4026	2.39641	141.067	2.33406	136.373	2.41306	157.3	2.35071	151.653	2.39749	177.6	2.33512	175.113	2.40622	115.267	2.30231	119.945	2,4072662281388886	11.4	2,3449051186111105	11,359197714024687
2.42212	161.133	2.35976	152.251	2.45203	81.5667	2.38967	76.9637	2.41719	143.267	2.35485	137.238	2.43384	153.633	2.37149	152.55	2.41827	175.567	2.35591	175.956	2.427	116.767	2.32309	120.232	2,4280662646805555	11,700000000000001	2,3656921551249996	11,360230460040567
2.4429	160.333	2.38054	153.153	2.47282	83.1333	2.41046	77.518	2.43797	143.567	2.37563	138.09	2.45462	153.767	2.39228	153.431	2.43905	173.7	2.3767	176.783	2.44779	114.667	2.34387	120.496	2,4488533011805553	12.8	2,3864791916250003	11,361204391219998
2.46368	159.5	2.40133	154.041	2.4936	82.4333	2.43125	78.0656	2.45876	140.333	2.39641	138.93	2.47539	153.567	2.41306	154.298	2.45984	171.733	2.39749	177.593	2.46858	116.467	2.36466	120.739	2,4696403376944445	10,333333333333334	2,4072662281388886	11,362122859358866
2.48446	168.867	2.42212	154.918	2.51438	80.9667	2.45203	78.6065	2.47954	144	2.41719	139.758	2.49619	152.5	2.43384	155.15	2.48062	176.367	2.41827	178.387	2.48935	120.4	2.38544	120.963	2,4904273742083336	11,066666666666666	2,4280662646805555	11,362989550940544
2.50524	158.5	2.4429	155.782	2.53516	81.3667	2.47282	79.1409	2.50033	147.767	2.43797	140.574	2.51698	160.133	2.45462	155.989	2.50141	176.467	2.43905	179.165	2.51014	116.467	2.40622	121.168	2,5112144107222223	12,266666666666666	2,4488533011805553	11,363806364298609
2.52602	165.4	2.46368	156.633	2.55594	82.1333	2.4936	79.6686	2.52112	143.933	2.45876	141.378	2.53776	154.333	2.47539	156.813	2.52219	175.9	2.45984	179.929	2.53092	108.933	2.427	121.357	2,532010113916666	11.6	2,4696403376944445	11,364576667235243
2.5468	163.433	2.48446	157.473	2.57673	86.2	2.51438	80.19	2.5419	146.033	2.47954	142.171	2.55855	151.6	2.49619	157.625	2.54298	178.167	2.48062	180.677	2.55171	116.333	2.44779	121.531	2,5527971504166667	11,000000000000002	2,4904273742083336	11,365303109548309
2.56757	167.767	2.50524	158.302	2.59752	84.5667	2.53516	80.7052	2.56267	147.633	2.50033	142.953	2.57933	158.567	2.51698	158.423	2.56376	182.367	2.50141	181.41	2.57249	120.133	2.46858	121.691	2,5735841869305558	12,299999999999999	2,5112144107222223	11,36598818991293
2.58835	164.3	2.52602	159.119	2.6183	84.9	2.55594	81.2144	2.58345	143.633	2.52112	143.724	2.60011	155.133	2.53776	159.209	2.58454	176.267	2.52219	182.129	2.59328	115.6	2.48935	121.838	2,594371223444444	12,266666666666668	2,532010113916666	11,366634526062196
2.60914	168.333	2.5468	159.925	2.63909	82.2333	2.57673	81.7176	2.60424	150.833	2.5419	144.483	2.62089	162.533	2.55855	159.981	2.60533	176.9	2.54298	182.834	2.61406	121.967	2.51014	121.974	2,6151582599583336	10,033333333333333	2,5527971504166667	11,367243801857459
2.62993	163.233	2.56757	160.72	2.65988	87.8667	2.59752	82.2147	2.62503	146.467	2.56267	145.232	2.64167	158.2	2.57933	160.74	2.62611	175.167	2.56376	183.525	2.63484	113.1	2.53092	122.098	2,6359496298055554	10,299999999999999	2,5735841869305558	11,367818389753555
2.65071	164.1	2.58835	161.504	2.68066	80.5333	2.6183	82.706	2.64581	143.667	2.58345	145.97	2.66246	164.667	2.60011	161.488	2.6469	179.567	2.58454	184.202	2.65563	116.6	2.55171	122.213	2,6567366663194441	12,766666666666668	2,594371223444444	11,368360265434244
2.6715	164.267	2.60914	162.278	2.70144	86.8	2.63909	83.1914	2.6666	151.2	2.60424	146.699	2.68324	161.6	2.62089	162.223	2.66768	181.2	2.60533	184.866	2.67641	114.767	2.57249	122.318	2,6775237028194443	12,200000000000001	2,6151582599583336	11,368871291968381
2.69229	174	2.62993	163.042	2.72221	83.5333	2.65988	83.6712	2.68738	147	2.62503	147.417	2.70403	160.767	2.64167	162.946	2.68846	177	2.62611	185.517	2.69719	121.1	2.59328	122.415	2,6983107393333334	11,633333333333333	2,6359496298055554	11,369353323787859
2.71307	174.233	2.65071	163.796	2.74299	86.6333	2.68066	84.145	2.70816	150.9	2.64581	148.125	2.72482	164.833	2.66246	163.658	2.70924	181.6	2.6469	186.156	2.71798	117.233	2.61406	122.504	2,7190977758472221	10,766666666666666	2,6567366663194441	11,369807816997353
2.73384	167.967	2.6715	164.54	2.76378	82.9667	2.70144	84.6133	2.72894	153.8	2.6666	148.824	2.7456	159	2.68324	164.358	2.73002	191.133	2.66768	186.781	2.73876	118.8	2.63484	122.586	2,7398891456944439	11,799999999999999	2,6775237028194443	11,370236437360664
2.75462	170.8	2.69229	165.274	2.78457	83.7	2.72221	85.0761	2.74972	146.533	2.68738	149.513	2.76638	166.8	2.70403	165.047	2.75081	182.233	2.68846	187.395	2.75955	129.533	2.65563	122.661	2,7606761822083334	11,933333333333332	2,6983107393333334	11,370640658180829
2.7754	167.167	2.71307	165.998	2.80535	85.5	2.74299	85.5335	2.77051	154.033	2.70816	150.192	2.78716	160.867	2.72482	165.725	2.7716	181.067	2.70924	187.996	2.78033	124.233	2.67641	122.731	2,7814632187222221	9,7999999999999989	2,7190977758472221	11,371021868815225
2.79618	167.667	2.73384	166.712	2.82614	89.7	2.76378	85.9857	2.7913	151.667	2.72894	150.862	2.80794	167.167	2.7456	166.391	2.79238	183.367	2.73002	188.586	2.80112	114.533	2.69719	122.795	2,8022545885694448	10,666666666666668	2,7398891456944439	11,371381452234699
2.81696	171.6	2.75462	167.417	2.84693	93.2	2.78457	86.4327	2.81209	150.367	2.74972	151.523	2.82872	162.7	2.76638	167.047	2.81316	183.6	2.75081	189.165	2.82189	116.2	2.71798	122.853	2,8230459584166661	11,466666666666665	2,7606761822083334	11,371720494317303
2.83774	176.1	2.7754	168.113	2.86771	83.8333	2.80535	86.8745	2.83287	150.4	2.77051	152.175	2.84951	162.6	2.78716	167.693	2.83394	180.867	2.7716	189.732	2.84269	120.2	2.73876	122.907	2,8438329949305556	13,133333333333333	2,7814632187222221	11,372040237385033
2.85853	171.267	2.79618	168.801	2.88848	91.8667	2.82614	87.3111	2.85365	156.033	2.7913	152.818	2.8703	165.6	2.80794	168.328	2.85472	186.633	2.79238	190.288	2.86348	120.1	2.75955	122.957	2,8646200314444443	14,999999999999998	2,8022545885694448	11,372341841263248
2.87932	180.333	2.81696	169.479	2.90926	91.8667	2.84693	87.7427	2.87442	148.333	2.81209	153.453	2.89108	164.033	2.82872	168.954	2.8755	184.033	2.81316	190.833	2.88426	123.733	2.78033	123.003	2,885407067958333	9,7000000000000011	2,8230459584166661	11,372626274168857
2.90011	171.267	2.83774	170.149	2.93005	90.4667	2.86771	88.1691	2.8952	159.667	2.83287	154.079	2.91187	168.833	2.84951	169.569	2.89629	187.833	2.83394	191.368	2.90504	126.633	2.80112	123.045	2,9061941044583337	11,066666666666666	2,8438329949305556	11,372894459594388
2.92089	171	2.85853	170.81	2.95084	93.6	2.88848	88.5906	2.91599	159.267	2.85365	154.696	2.93265	172.267	2.8703	170.174	2.91708	187.2	2.85472	191.892	2.92583	119.333	2.82189	123.083	2,9269854743194448	12,333333333333334	2,8646200314444443	11,37314738008148
2.94167	171.6	2.87932	171.463	2.97162	92.6667	2.90926	89.0073	2.93678	159.1	2.87442	155.305	2.95343	169.333	2.89108	170.77	2.93787	192.167	2.8755	192.406	2.94662	120.6	2.84269	123.119	2,9477855108472215	10,066666666666666	2,885407067958333	11,373385904655018
2.96245	169.467	2.90011	172.108	2.99241	89.6333	2.93005	89.4193	2.95756	156.367	2.8952	155.906	2.97421	167.167	2.91187	171.357	2.95865	192.333	2.89629	192.91	2.9674	116.4	2.86348	123.151	2,9685725473611111	10,733333333333333	2,9061941044583337	11,373610852849522
2.98324	173.333	2.92089	172.745	3.0132	91.0333	2.95084	89.8267	2.97835	154.233	2.91599	156.5	2.995	167.767	2.93265	171.934	2.97943	185.867	2.91708	193.405	2.98819	121.4	2.88426	123.182	2,9893595838749993	12,333333333333334	2,9269854743194448	11,373823040471141
3.00401	174.3	2.94167	173.373	3.03398	91.4333	2.97162	90.2293	2.99913	163.467	2.93678	157.085	3.01579	163.733	2.95343	172.502	3.00021	194.8	2.93787	193.89	3.00897	121.067	2.90504	123.209	3,0101466203749996	12.5	2,9477855108472215	11,374023229535542
3.0248	178.833	2.96245	173.994	3.05476	92.3333	2.99241	90.6274	3.01991	159.433	2.95756	157.663	3.03658	171.4	2.97421	173.061	3.02099	186.9	2.95865	194.365	3.02975	119.667	2.92583	123.235	3,0309336568888892	11,133333333333333	2,9685725473611111	11,374211903028026
3.04559	172.7	2.98324	174.607	3.07554	92.6	3.0132	91.0209	3.04069	157.033	2.97835	158.233	3.05737	164.867	2.995	173.611	3.04178	184.767	2.97943	194.831	3.05054	119.3	2.94662	123.258	3,0517250267361109	11.1	2,9893595838749993	11.3744
3.06638	183.3	3.00401	175.213	3.09632	92.8667	3.03398	91.41	3.06146	160.333	2.99913	158.795	3.07815	165.333	3.01579	174.153	3.06257	187.8	3.00021	195.288	3.07132	120.8	2.9674	123.28	3,0725120632499996	10,066666666666666	3,0101466203749996	11,374557645575775
3.08717	178.367	3.0248	175.811	3.11711	94.4	3.05476	91.7945	3.08225	156.567	3.01991	159.35	3.09892	170.5	3.03658	174.686	3.08335	190.333	3.02099	195.736	3.09211	126.267	2.98819	123.299	3,0932990997638887	12,066666666666665	3,0309336568888892	11,374715902376371
3.10796	175.067	3.04559	176.402	3.13789	93.4333	3.07554	92.1746	3.10304	161.3	3.04069	159.898	3.11971	171.2	3.05737	175.21	3.10413	196.2	3.04178	196.176	3.11289	126.133	3.00897	123.318	3,1140861362777774	10,566666666666668	3,0517250267361109	11,374865182210627
3.12874	179.967	3.06638	176.986	3.15868	98.9667	3.09632	92.5504	3.12383	161.2	3.06146	160.439	3.14048	172.933	3.07815	175.727	3.12491	191.333	3.06257	196.607	3.13367	119.033	3.02975	123.334	3,1348731727777777	12,999999999999998	3,0725120632499996	11,375005935635514
3.14952	181.267	3.08717	177.562	3.17947	99.8333	3.11711	92.9222	3.14461	160.933	3.08225	160.973	3.16127	169.7	3.09892	176.235	3.14569	188.833	3.08335	197.03	3.15446	131.867	3.05054	123.35	3,1556688759722213	14,533333333333333	3,0932990997638887	11,375138678186136
3.17029	189.033	3.10796	178.132	3.20025	98.8667	3.13789	93.2897	3.16539	163.167	3.10304	161.5	3.18206	174.567	3.11971	176.735	3.16648	182.2	3.10413	197.444	3.17524	121.467	3.07132	123.364	3,1764559124861109	13,099999999999998	3,1140861362777774	11,375263865837907
3.19107	181.367	3.12874	178.694	3.22104	94.4	3.15868	93.6531	3.18617	158.2	3.12383	162.02	3.20285	179.2	3.14048	177.227	3.18727	193.433	3.12491	197.851	3.19603	128.033	3.09211	123.377	3,1972429489999996	14,033333333333333	3,1348731727777777	11,37538192860753
3.21186	180.533	3.14952	179.25	3.24183	93.4333	3.17947	94.0125	3.20695	163.467	3.14461	162.533	3.22364	173.733	3.16127	177.712	3.20806	192.667	3.14569	198.249	3.21681	117.3	3.11289	123.389	3,2180299855138883	11,833333333333334	3,1556688759722213	11,375493317106397
3.23265	181.467	3.17029	179.799	3.26261	94.6667	3.20025	94.3678	3.22773	160.833	3.16539	163.04	3.24442	170.667	3.18206	178.19	3.22884	192.433	3.16648	198.64	3.2376	125.067	3.13367	123.4	3,238817022013889	10,766666666666666	3,1764559124861109	11,375598321069932
3.25343	169.133	3.19107	180.341	3.2834	95.9667	3.22104	94.7192	3.24851	162.767	3.18617	163.54	3.26519	173.767	3.20285	178.659	3.24961	196.367	3.18727	199.024	3.25839	124.2	3.15446	123.41	3.25961	13,266666666666668	3,1972429489999996	11,375697348962984
3.27422	177.867	3.21186	180.877	3.30418	95.6	3.24183	95.0666	3.2693	162.667	3.20695	164.034	3.28597	176.167	3.22364	179.122	3.27039	189.733	3.20806	199.4	3.27917	116.367	3.17524	123.419	3,2596086696527777	1,7976931348623157E+308	3,2180299855138883	11,375790740924206
3.29501	181.233	3.23265	181.407	3.32496	95.1	3.26261	95.4101	3.29008	165.333	3.22773	164.521	3.30675	170.333	3.24442	179.577	3.29117	192.9	3.22884	199.769	3.29996	120.5	3.19603	123.428	3,3282095123611111	12,600000000000001	3,238817022013889	11,375878817729983
3.31579	189.033	3.25343	181.931	3.34574	93.8667	3.2834	95.7499	3.31087	162.533	3.24851	165.002	3.32754	177.4	3.26519	180.025	3.31196	193.7	3.24961	200.131	3.32074	122.867	3.21681	123.436	3,3489922155277778	11,100000000000001	3.25961	11,375961898710557
3.33658	179.833	3.27422	182.448	3.36652	96.8667	3.30418	96.0857	3.33166	161.067	3.2693	165.478	3.34832	168.933	3.28597	180.466	3.33275	191.367	3.27039	200.485	3.34152	118.1	3.2376	123.443	3.36977	15,866666666666667	3,2596086696527777	11,375961899788329
3.35736	180.033	3.29501	182.959	3.38731	97.1333	3.32496	96.4178	3.35243	164.533	3.29008	165.947	3.36911	177.2	3.30675	180.901	3.35353	191.367	3.29117	200.833	3.36232	127.4	3.25839	123.45	3,3905489551805559	14,933333333333337	3,3014309345931525	11,376114969364394
3.37813	185.767	3.31579	183.465	3.4081	96.9333	3.34574	96.7462	3.37321	165.5	3.31087	166.41	3.3899	178.1	3.32754	181.328	3.37431	195.3	3.31196	201.175	3.3831	125.133	3.27917	123.456	3,4113273250138887	17.9	3,3014727987222221	11,376115113724351
3.39892	183.333	3.33658	183.964	3.42889	98.7333	3.36652	97.0712	3.39399	162.1	3.33166	166.868	3.41069	179.033	3.34832	181.75	3.39509	192.8	3.33275	201.509	3.40389	119.467	3.29996	123.462	3,4321056948472224	15.5	3,3282095123611111	12,750853651802677
3.41971	187.333	3.35736	184.458	3.44967	97.4	3.38731	97.3925	3.41477	158.567	3.35243	167.32	3.43147	178.167	3.36911	182.164	3.41587	196.267	3.35353	201.838	3.42467	130.033	3.32074	123.467	3,452897064708333	17,466666666666669	3,3489922155277778	13,69997248435493
3.4405	185.9	3.37813	184.945	3.47046	95.1333	3.4081	97.7103	3.43556	163.967	3.37321	167.766	3.45225	174.067	3.3899	182.572	3.43665	192.367	3.37431	202.16	3.44546	123.833	3.34152	123.472	3,4736797678611104	13,133333333333333	3.36977	14,557947399387997
3.46128	189.333	3.39892	185.428	3.49124	98.9333	3.42889	98.0246	3.45634	166.267	3.39399	168.206	3.47303	179.233	3.41069	182.974	3.45743	191.467	3.39509	202.475	3.46624	121.1	3.36232	123.476	3,4944581376944441	18,56666666666667	3,3905489551805559	15,335410524639192
3.48207	181.2	3.41971	185.904	3.51202	96.8667	3.44967	98.3355	3.47713	173.633	3.41477	168.641	3.49381	178.8	3.43147	183.37	3.47822	196.667	3.41587	202.785	3.48703	128.633	3.3831	123.48	3,5152365075277769	20.4	3,4113273250138887	16,041323477988442
3.50286	194.533	3.4405	186.376	3.53279	99.2667	3.47046	98.643	3.49791	163.7	3.43556	169.071	3.51459	179	3.45225	183.76	3.49901	202.367	3.43665	203.089	3.50781	121.967	3.40389	123.484	3,5360235440277776	20,933333333333337	3,4321056948472224	16,683432630345852
3.52363	124.133	3.46128	186.842	3.55357	99.1333	3.49124	98.947	3.51869	172.767	3.45634	169.495	3.53539	179.4	3.47303	184.143	3.5198	200.333	3.45743	203.387	3.52859	118.567	3.42467	123.487	3,5568192472222218	22,633333333333333	3,452897064708333	17,268816985498759
3.54441	186.033	3.48207	187.302	3.57436	103.533	3.51202	99.2476	3.53947	166.8	3.47713	169.914	3.55617	175.367	3.49381	184.521	3.54058	199	3.47822	203.679	3.54939	119.833	3.44546	123.49	3,5776062837361109	20,200000000000003	3,4736797678611104	17,802727110498687
3.56519	189.833	3.50286	187.758	3.59515	101.833	3.53279	99.545	3.56024	168.233	3.49791	170.328	3.57696	182.3	3.51459	184.893	3.56136	197.033	3.49901	203.966	3.57018	123.1	3.46624	123.493	3,5983933202499991	21,266666666666673	3,4944581376944441	18,290472255588675
3.58597	179.033	3.52363	188.208	3.61593	97.7333	3.55357	99.8391	3.58103	167.5	3.51869	170.736	3.59774	179.033	3.53539	185.259	3.58214	200.8	3.5198	204.247	3.59097	127.9	3.48703	123.496	3,6191803567638883	21,566666666666663	3,5152365075277769	18,736699086566059
3.60675	188.6	3.54441	188.653	3.63672	98.7667	3.57436	100.13	3.60182	170.1	3.53947	171.14	3.61852	177.7	3.55617	185.619	3.60293	198.133	3.54058	204.523	3.61175	131.1	3.50781	123.498	3,639967393263889	17,766666666666673	3,5360235440277776	19,145572291145683
3.62754	186.667	3.56519	189.093	3.65751	96.6667	3.59515	100.418	3.62261	170.7	3.56024	171.539	3.6393	181.633	3.57696	185.975	3.62372	198.5	3.56136	204.793	3.63254	128.433	3.52859	123.501	3,6607587631249991	23,06666666666667	3,5568192472222218	19,520598139857178
3.64832	187.467	3.58597	189.528	3.67829	99.8667	3.61593	100.703	3.64339	169.867	3.58103	171.933	3.66007	181.867	3.59774	186.324	3.6445	198.567	3.58214	205.058	3.65332	115.867	3.54939	123.503	3,6815479662916668	20,233333333333334	3,5776062837361109	19,864622502261803
3.66911	189.067	3.60675	189.958	3.6783	1,7976931348623157E+308	3.63672	100.985	3.66417	169.9	3.60182	172.322	3.68086	179.2	3.61852	186.668	3.66529	202.1	3.60293	205.318	3.67412	127.067	3.57018	123.505	3,7023371694861105	22,199999999999996	3,5983933202499991	20,18062417293882
3.6899	188.8	3.62754	190.383	3.72333	92.8667	3.65751	101.263	3.68495	170.3	3.62261	172.706	3.70165	179.967	3.6393	187.007	3.68607	196.767	3.62372	205.574	3.69491	123.033	3.59097	123.506	3,7231242059861112	20,733333333333334	3,6191803567638883	20,471121100001589
3.7107	190.033	3.64832	190.804	3.74411	96.9667	3.67829	101.539	3.70573	171.033	3.64339	173.086	3.72243	180.9	3.66007	187.341	3.70685	197.9	3.6445	205.824	3.71569	133.867	3.61175	123.508	3,7439112424999994	21,766666666666666	3,639967393263889	20,738370827359564
3.7107	1,7976931348623157E+308	3.66911	191.22	3.76489	100.033	3.6783	101.539	3.72651	174.033	3.66417	173.461	3.72244	1,7976931348623157E+308	3.68086	187.67	3.72763	196.233	3.66529	206.07	3.73647	124.433	3.63254	123.51	3,7647026123472216	24,93333333333333	3,6607587631249991	20,984451504336818
3.7587	178.7	3.6899	191.632	3.78567	103.767	3.69728	101.788	3.72651	1,7976931348623157E+308	3.68495	173.831	3.76582	169.633	3.70165	187.994	3.74843	200.267	3.68607	206.311	3.75725	126.033	3.65332	123.511	3,7854896488611107	21,166666666666671	3,6815479662916668	21,211111099847574
3.77947	188.933	3.7107	192.039	3.80646	100.367	3.6973	101.788	3.76841	156.6	3.70573	174.197	3.78661	175.633	3.72243	188.312	3.76921	203.333	3.70685	206.547	3.77804	123.8	3.67412	123.512	3,8062788520416664	22,733333333333334	3,7023371694861105	21,420026438080907
3.80025	189.633	3.7107	192.039	3.82724	105	3.72333	103.305	3.7892	161.4	3.72651	174.559	3.80739	180.633	3.72244	188.312	3.79	204.533	3.72763	206.778	3.79882	125.733	3.69491	123.513	3,827068055222222	19.9	3,7231242059861112	21,612670565372714
3.82103	188.5	3.7326	192.464	3.84803	103.533	3.74411	104.464	3.80998	168.967	3.72651	174.559	3.82818	180.9	3.73972	188.574	3.81077	198.233	3.74843	207.006	3.81961	125.033	3.71569	123.514	3,8478550917361107	23.5	3,7439112424999994	21,790417819088695
3.84182	191.867	3.73262	192.464	3.86882	101	3.76489	105.579	3.83077	170.5	3.74231	174.831	3.84896	185.433	3.73974	188.574	3.81077	1,7976931348623157E+308	3.76921	207.229	3.8404	127.133	3.73647	123.515	3,8686464615833329	20,833333333333336	3,7647026123472216	21,954527779027803
3.86261	197.3	3.7587	196.187	3.8896	102.833	3.78567	106.652	3.85155	167.933	3.74232	174.831	3.86975	183.833	3.76582	190.515	3.86267	161.667	3.79	207.448	3.86118	125.533	3.75725	123.516	3,8894334980972221	22,466666666666669	3,7854896488611107	22,106047299836366
3.88339	198.9	3.77947	198.988	3.91039	109.433	3.80646	107.684	3.87233	170.333	3.76841	177.379	3.89054	181.833	3.78661	191.97	3.88346	194.7	3.81077	207.662	3.88197	125.533	3.77804	123.517	3,9102205346111103	20,366666666666667	3,8062788520416664	22,246041055255375
3.90419	199.167	3.80025	201.65	3.93118	107.533	3.82724	108.678	3.89311	174.033	3.7892	179.298	3.91133	184.6	3.80739	193.347	3.90424	190.033	3.81077	207.662	3.90275	127.8	3.79882	123.518	3.93101	24,43333333333333	3,827068055222222	22,375418201631895
3.92497	199.2	3.82103	204.182	3.95196	107.267	3.84803	109.634	3.91388	175.467	3.80998	181.123	3.93211	181.033	3.82818	194.651	3.92503	196	3.83657	207.923	3.92354	131.333	3.81961	123.519	3,9517946076249997	21,199999999999996	3,8478550917361107	22,495011555635667
3.94575	203.567	3.84182	206.59	3.97275	102.867	3.86882	110.554	3.93467	181.433	3.83077	182.858	3.95289	189.067	3.84896	195.887	3.94582	202.2	3.8366	207.923	3.94432	123.033	3.8404	123.519	3,9725903108194442	18	3,8686464615833329	22,605629048468067
3.96652	208.7	3.86261	208.88	3.99353	103.633	3.8896	111.439	3.95546	180.933	3.85155	184.508	3.97367	197.333	3.86975	197.057	3.96661	200.5	3.86267	209.396	3.96509	123.133	3.86118	123.52	3,9933773473333325	22,799999999999997	3,8894334980972221	22,707930691861236
3.9873	204.2	3.88339	211.059	4.01431	108.2	3.91039	112.291	3.97625	178.067	3.87233	186.078	3.99446	186.6	3.89054	198.166	3.98739	206.367	3.88346	210.491	3.98589	130.167	3.88197	123.52	4,0141643838472216	18,633333333333333	3,9102205346111103	22,802586972674245
4.00808	203.467	3.90419	213.132	4.03509	110.567	3.93118	113.111	3.99704	178.567	3.89311	187.571	4.01526	191.433	3.91133	199.216	4.00817	198.2	3.90424	211.519	4.00666	125.933	3.90275	123.521	4,0349514203472223	23	3.93101	22,890190514883255
4.02886	202.333	3.92497	215.104	4.05586	116.067	3.95196	113.901	4.01782	185.5	3.91388	188.993	4.03605	195.3	3.93211	200.211	4.02894	203.133	3.92503	212.485	4.02745	132	3.92354	123.521	4,0557384568611106	18,466666666666661	3,9517946076249997	22,971285023672937
4.04965	212	3.94575	216.981	4.07664	114.567	3.97275	114.66	4.0386	184.167	3.93467	190.346	4.05683	188.833	3.95289	201.153	4.04973	206.733	3.94582	213.393	4.04823	123.433	3.94432	123.522	4,0765428267361115	20,599999999999994	3,9725903108194442	23,04639985414429
4.07044	209.667	3.96652	218.768	4.09743	111.067	3.99353	115.391	4.05938	185.2	3.95546	191.634	4.07761	185.667	3.97367	202.045	4.07052	205.033	3.96661	214.246	4.06901	126.167	3.96509	123.522	4,0973211965694443	24,466666666666661	3,9933773473333325	23,115931311149307
4.09122	212.2	3.9873	220.468	4.11822	109.933	4.01431	116.095	4.08017	191.1	3.97625	192.86	4.09839	187.433	3.99446	202.891	4.09131	205.333	3.98739	215.047	4.0898	125.4	3.98589	123.522	4,1180995663888886	19,666666666666664	4,0141643838472216	23,180333774400385
4.11202	212.6	4.00808	222.088	4.139	107.733	4.03509	116.773	4.10095	191.467	3.99704	194.026	4.11917	196.367	4.01526	203.693	4.11209	204.433	4.00817	215.8	4.11058	124.167	4.00666	123.523	4,1388866029027778	21.9	4,0349514203472223	23,239995435300944
4.1328	214.5	4.02886	223.631	4.15979	114.067	4.05586	117.425	4.12174	188.033	4.01782	195.137	4.13996	187.2	4.03605	204.452	4.13287	207	4.02894	216.507	4.13137	129.1	4.02745	123.523	4,159673639416666	22,699999999999996	4,0557384568611106	23,295273729657943
4.15358	218.467	4.04965	225.1	4.18058	110.433	4.07664	118.053	4.14253	185.867	4.0386	196.193	4.16075	194.933	4.05683	205.171	4.15365	218.267	4.04973	217.172	4.15214	130.5	4.04823	123.523	4,1804693426111106	24,166666666666664	4,0765428267361115	23,346539072676144
4.17436	207.967	4.07044	226.5	4.20137	110.6	4.09743	118.658	4.16331	184.1	4.05938	197.2	4.18153	187.8	4.07761	205.852	4.17444	204.667	4.07052	217.797	4.17293	126.333	4.06901	123.524	4.20126	19,466666666666669	4,0973211965694443	23.394
4.19514	226.433	4.09122	227.834	4.22214	113.6	4.11822	119.24	4.18409	194.333	4.08017	198.158	4.20231	196.333	4.09839	206.498	4.19523	210.167	4.09131	218.384	4.19373	128.1	4.0898	123.524	4,2220347489444441	20,666666666666671	4,1180995663888886	23,437974880424175
4.21592	218.433	4.11202	229.105	4.24292	114.9	4.139	119.801	4.20487	188.7	4.10095	199.071	4.22309	195.6	4.11917	207.11	4.21602	207.967	4.11209	218.935	4.21451	125.367	4.11058	123.524	4,2428217854583332	19,533333333333339	4,1388866029027778	23,478765833486676
4.23671	214.833	4.1328	230.315	4.2637	112.733	4.15979	120.341	4.22565	193.6	4.12174	199.94	4.24388	198.967	4.13996	207.689	4.23681	210.367	4.13287	219.453	4.2353	127.067	4.13137	123.524	4,2636088219722224	20,800000000000004	4,159673639416666	23,516583002478708
4.25749	223.4	4.15358	231.468	4.28448	118.9	4.18058	120.861	4.24643	192.633	4.14253	200.768	4.26466	196.267	4.16075	208.239	4.25758	214.567	4.15365	219.94	4.25607	130.6	4.15214	123.524	4,2844001918194436	22,866666666666667	4,1804693426111106	23,551660658336775
4.27828	223.733	4.17436	232.567	4.30526	116.767	4.20137	121.361	4.26722	184.7	4.16331	201.556	4.28545	193.567	4.18153	208.759	4.27836	213.967	4.17444	220.398	4.27686	127.867	4.17293	123.525	4,3051872283333337	22,299999999999997	4.20126	23,584173051011877
4.29907	222.2	4.19514	233.615	4.32604	121.1	4.22214	121.843	4.28801	178.733	4.18409	202.307	4.30624	198.233	4.20231	209.253	4.29915	209.1	4.19523	220.828	4.29765	125.433	4.19373	123.525	4,3259655981527771	18,833333333333336	4,2220347489444441	23,614311235826797
4.31986	221.667	4.21592	234.614	4.34683	109.233	4.24292	122.307	4.3088	198	4.20487	203.022	4.32702	196.2	4.22309	209.72	4.31993	214.567	4.21602	221.232	4.31844	121.733	4.21451	123.525	4,3467526346666672	22,733333333333334	4,2428217854583332	23,642274070680532
4.34064	226.433	4.23671	235.566	4.36762	117.333	4.2637	122.754	4.32958	191.667	4.22565	203.702	4.34781	193.767	4.24388	210.163	4.34072	204.333	4.23681	221.612	4.33922	129.4	4.2353	123.525	4,3675396711805545	21,033333333333331	4,2636088219722224	23,668209200124892
4.36142	213.767	4.25749	236.474	4.38841	115.267	4.28448	123.185	4.35036	194.5	4.24643	204.351	4.36859	198.3	4.26466	210.583	4.36151	211.3	4.25758	221.968	4.36	125.3	4.25607	123.525	4.38834	21,799999999999997	4,2844001918194436	23,692270089954526
4.3822	220.233	4.27828	237.339	4.40919	115.967	4.30526	123.599	4.37113	197.267	4.26722	204.97	4.38938	196.4	4.28545	210.981	4.38229	210.3	4.27836	222.304	4.38079	128.333	4.27686	123.525	4,4091224108888882	22,799999999999997	4,3051872283333337	23,714584253076691
4.40298	227.2	4.29907	238.165	4.42998	113.433	4.32604	123.999	4.39192	195.3	4.28801	205.559	4.41017	201.633	4.30624	211.358	4.40307	213.4	4.29915	222.619	4.40158	132.3	4.29765	123.525	4,4299094473888889	20,866666666666667	4,3259655981527771	23,735275846799958
4.42376	228.033	4.31986	238.952	4.45077	121.033	4.34683	124.383	4.4127	198.3	4.3088	206.12	4.43095	202.367	4.32702	211.715	4.42385	211.567	4.31993	222.915	4.42236	129.733	4.31844	123.526	4,4506964839027772	23,533333333333331	4,3467526346666672	23,754479891423916
4.44455	226.9	4.34064	239.702	4.47155	115.667	4.36762	124.754	4.43349	194.5	4.32958	206.654	4.45173	203.767	4.34781	212.054	4.44463	207.4	4.34072	223.193	4.44314	127.2	4.33922	123.526	4,4714835204166663	21,766666666666666	4,3675396711805545	23,772296492827532
4.46534	226.933	4.36142	240.417	4.49233	122.9	4.38841	125.111	4.45428	199.033	4.35036	207.163	4.47251	198.967	4.36859	212.375	4.46542	210.433	4.36151	223.455	4.46393	128.233	4.36	123.526	4,4922748902638885	22,599999999999994	4.38834	23,788833282126561
4.48613	226.567	4.3822	241.1	4.51311	115.567	4.40919	125.454	4.47506	193.533	4.37113	207.648	4.49329	200.667	4.38938	212.679	4.4862	212.233	4.38229	223.701	4.48471	115.633	4.38079	123.526	4,5130619267777776	18,466666666666661	4,4091224108888882	23,804170044935322
4.50691	233.667	4.40298	241.75	4.53389	113.7	4.42998	125.785	4.49585	195.433	4.39192	208.11	4.51408	203.3	4.41017	212.968	4.507	210	4.40307	223.932	4.5055	128.167	4.40158	123.526	4,5338489632916659	21,866666666666667	4,4299094473888889	23,818400578542242
4.5277	227.533	4.42376	242.371	4.55467	120.8	4.45077	126.104	4.51663	189.767	4.4127	208.551	4.53487	206.367	4.43095	213.241	4.52778	221.9	4.42385	224.149	4.52629	129.133	4.42236	123.526	4,5546359997916666	26,466666666666669	4,4506964839027772	23,831605156194623
4.54848	224	4.44455	242.963	4.57545	115.667	4.47155	126.411	4.5374	186.867	4.43349	208.97	4.55566	204.2	4.45173	213.5	4.54856	219.333	4.44463	224.352	4.54707	124.867	4.44314	123.526	4,5754273696527772	22,700000000000003	4,4714835204166663	23,843858159386116
4.56926	228.233	4.46534	243.528	4.59624	122.3	4.49233	126.707	4.55819	201.533	4.45428	209.37	4.57645	199.867	4.47251	213.745	4.56934	214.7	4.46542	224.544	4.56785	125.533	4.46393	123.526	4.59622	21	4,4922748902638885	23,855230802353137
4.59004	243.2	4.48613	244.067	4.61703	116.967	4.51311	126.992	4.57898	199.867	4.47506	209.752	4.59723	195.6	4.49329	213.978	4.59013	213.867	4.4862	224.724	4.58863	127.433	4.48471	123.526	4,6170057760138876	23,200000000000003	4,5130619267777776	23,865782243757483
4.61082	228.733	4.50691	244.582	4.63781	115.233	4.53389	127.266	4.59977	195.867	4.49585	210.115	4.61801	204.1	4.51408	214.198	4.61092	217.567	4.507	224.894	4.60942	126.533	4.5055	123.526	4,6377928125277776	20,93333333333333	4,5338489632916659	23,875574164219529
4.6316	275.167	4.5277	245.072	4.6586	119.433	4.55467	127.531	4.62056	199.3	4.51663	210.461	4.63879	208.067	4.53487	214.407	4.63171	211.433	4.52778	225.053	4.63021	131.967	4.52629	123.526	4,6585798490277774	25,333333333333336	4,5546359997916666	23,884661464206591
4.65239	146.5	4.54848	245.54	4.67939	118.233	4.57545	127.785	4.64134	199.1	4.5374	210.791	4.65957	200.033	4.55566	214.606	4.65249	217	4.54856	225.202	4.65099	126.433	4.54707	123.526	4,6793668855416666	23,466666666666661	4,5754273696527772	23,893096737546106
4.67318	216.233	4.56926	245.987	4.70017	123.067	4.59624	128.031	4.66211	191.633	4.55819	211.105	4.68036	203.433	4.57645	214.793	4.67326	213.433	4.56934	225.343	4.67178	130.267	4.56785	123.526	4,7001582553888888	21,93333333333333	4.59622	23,900925243769873
4.69397	208.267	4.59004	246.413	4.72095	119.467	4.61703	128.267	4.68289	202.633	4.57898	211.405	4.70115	202.1	4.59723	214.971	4.69404	220.567	4.59013	225.475	4.69255	128.933	4.58863	123.526	4,7209452919027779	20,833333333333336	4,6170057760138876	23,908189316282204
4.71475	228.567	4.61082	246.819	4.74172	122.233	4.63781	128.495	4.70367	206.267	4.59977	211.69	4.72194	201.467	4.61801	215.14	4.71483	218.833	4.61092	225.599	4.71335	131.567	4.60942	123.526	4,7417323284166653	22,833333333333336	4,6377928125277776	23,914931234400772
4.73554	243.033	4.6316	247.207	4.7625	129.333	4.6586	128.714	4.72446	202.733	4.62056	211.962	4.74272	202.367	4.63879	215.3	4.73562	219.8	4.63171	225.716	4.73413	128.867	4.63021	123.526	4,7625193649305553	21,300000000000004	4,6585798490277774	23,921188639659935
4.75631	237.567	4.65239	247.577	4.78329	123.3	4.67939	128.925	4.74525	198.033	4.64134	212.222	4.7635	210	4.65957	215.452	4.75641	218.133	4.65249	225.826	4.75491	123.033	4.65099	123.526	4,7833064014305551	24,033333333333331	4,6793668855416666	23,92699644510796
4.77709	232.233	4.67318	247.931	4.80408	123.1	4.70017	129.129	4.76604	203.167	4.66211	212.469	4.78427	206.667	4.68036	215.595	4.7772	216.333	4.67326	225.929	4.77569	125.9	4.67178	123.526	4,8040977712916657	22.1	4,7001582553888888	23,932388117499237
4.79787	235.267	4.69397	248.268	4.82486	119.533	4.72095	129.325	4.78682	199.733	4.68289	212.704	4.80507	210.4	4.70115	215.731	4.79797	219.567	4.69404	226.025	4.77569	1,7976931348623157E+308	4.69255	123.526	4,8248848077916664	25,433333333333337	4,7209452919027779	23,937391455018204
4.81866	239.133	4.71475	248.59	4.84565	121.667	4.74172	129.514	4.80761	203.6	4.70367	212.929	4.82586	202.067	4.72194	215.861	4.81876	219.967	4.71483	226.117	4.91166	131.5	4.71335	123.526	4,8456718443055555	22,466666666666669	4,7417323284166653	23,942035491450095
4.83945	241.6	4.73554	248.897	4.86644	122.567	4.7625	129.696	4.82838	202.3	4.72446	213.143	4.84665	207.967	4.74272	215.983	4.83954	223.9	4.73562	226.202	4.93245	136.067	4.73413	123.526	4,8664675474999992	25,56666666666667	4,7625193649305553	23,946346080348267
4.86024	240.9	4.75631	249.19	4.88722	126.333	4.78329	129.871	4.84916	202.5	4.74525	213.347	4.86743	211.267	4.7635	216.099	4.86033	221.867	4.75641	226.282	4.95323	137.033	4.75491	123.526	4,8872545840138892	23,566666666666663	4,7833064014305551	23,950347207870937
4.88102	241.133	4.77709	249.469	4.90802	123.933	4.80408	130.04	4.86995	195.133	4.76604	213.542	4.8882	208.667	4.78427	216.209	4.88112	224.333	4.7772	226.358	4.97401	137.067	4.77569	123.526	4.90805	20,700000000000003	4,8040977712916657	23,954061874391467
4.90181	246.167	4.79787	249.736	4.92881	122.8	4.82486	130.203	4.89074	204.4	4.78682	213.727	4.90899	205	4.80507	216.313	4.9019	227.1	4.79797	226.429	4.99479	130.5	4.77569	123.526	4.92883	20,933333333333337	4,8248848077916664	23,957509183849371
4.92259	235.233	4.81866	249.991	4.94959	116.3	4.84565	130.36	4.91153	204.133	4.80761	213.904	4.92977	206.6	4.82586	216.412	4.92269	216.4	4.81876	226.496	5.01558	136	4.88482	123.526	4,9496200268888888	21,700000000000003	4,8456718443055555	23,960709099186175
4.94337	240.967	4.83945	250.234	4.97037	117.533	4.86644	130.511	4.93231	208.2	4.82838	214.072	4.95055	213.267	4.84665	216.505	4.94347	217.3	4.83954	226.558	5.03636	128.9	4.88492	126.313	4,9704070633888886	26,399999999999991	4,8664675474999992	23,963680591708837
4.96415	241.633	4.86024	250.466	4.99115	125.4	4.88722	130.657	4.95309	208.533	4.84916	214.233	4.97134	207.733	4.86743	216.594	4.96426	221.467	4.86033	226.617	5.05715	132.133	4.91166	125.896	4,9911940999027768	22,133333333333333	4,8872545840138892	23,966437687616725
4.98494	238.233	4.88102	250.688	5.01193	125.033	4.90802	130.797	4.97387	201.167	4.86995	214.386	4.99213	211.367	4.8882	216.678	4.98504	216.567	4.88112	226.673	5.07793	128.733	4.93245	125.573	5.01199	20,300000000000004	4.90805	23,96899749465361
5.00572	238.5	4.90181	250.899	5.03271	119.4	4.92881	130.932	4.99465	200.333	4.89074	214.532	5.01292	213.367	4.90899	216.758	5.00583	223.8	4.9019	226.725	5.09871	129.867	4.95323	125.25	5,0327725062638873	22,866666666666667	4.92883	23,971373154733495
5.02651	238.333	4.92259	251.101	5.05349	127.233	4.94959	131.062	5.01543	206.867	4.91153	214.671	5.0337	213.067	4.92977	216.834	5.02662	222.933	4.92269	226.774	5.11949	128	4.97401	124.929	5,0535595427777782	23,966666666666661	4,9496200268888888	23,973578405354836
5.0473	237.767	4.94337	251.294	5.07428	124.3	4.97037	131.188	5.03622	206.967	4.93231	214.804	5.05447	207.1	4.95055	216.905	5.0474	225.267	4.94347	226.82	5.14028	125.267	4.99479	124.608	5,0743465792916664	22,366666666666667	4,9704070633888886	23,975625481801377
5.06809	240.8	4.96415	251.478	5.09507	120.5	4.99115	131.309	5.05701	200.433	4.95309	214.93	5.07525	211.8	4.97134	216.973	5.06818	214.567	4.96426	226.863	5.16108	127.433	5.01558	124.288	5,095142282486111	21,633333333333333	4,9911940999027768	23,977525739275833
5.08888	235.133	4.98494	251.653	5.11586	127.9	5.01193	131.425	5.07779	201.5	4.97387	215.05	5.09604	209.467	4.99213	217.038	5.08897	219.967	4.98504	226.904	5.18186	126.933	5.03636	123.969	5,1159379856666662	21,633333333333333	5.01199	23,979290070626519
5.10965	237.167	5.00572	251.821	5.13664	121	5.03271	131.537	5.09858	202.1	4.99465	215.165	5.11683	212.733	5.01292	217.099	5.10975	217.4	5.00583	226.942	5.20264	124.2	5.05715	123.651	5,1367250221805554	25,600000000000009	5,0327725062638873	23,980927523025453
5.13043	238.167	5.02651	251.981	5.15743	123.533	5.05349	131.646	5.11937	210.633	5.01543	215.275	5.13762	216.1	5.0337	217.157	5.13054	220.933	5.02662	226.978	5.22343	123.533	5.07793	123.334	5,1575120586944454	24,766666666666666	5,0535595427777782	23,982447555879826
5.15122	238.267	5.0473	252.134	5.17821	126	5.07428	131.75	5.14015	204.367	5.03622	215.379	5.15841	209.5	5.05447	217.211	5.15133	226.767	5.0474	227.012	5.24421	127.667	5.09871	123.017	5,1782990952083328	21,833333333333329	5,0743465792916664	23,983858594688563
5.17199	240.533	5.06809	252.279	5.19899	130.033	5.09507	131.85	5.16093	210.333	5.05701	215.479	5.17919	208.6	5.07525	217.263	5.17211	219.867	5.06818	227.043	5.26499	127.833	5.11949	122.702	5,1990861317083326	23,06666666666667	5,095142282486111	23,985168985661087
5.19278	244.9	5.08888	252.419	5.21977	120.2	5.11586	131.947	5.18171	204.333	5.07779	215.574	5.19997	216.8	5.09604	217.313	5.19289	223.7	5.08897	227.073	5.28578	120.3	5.14028	122.387	5,2198775015694441	21,566666666666663	5,1159379856666662	23,986385385725814
5.21357	237.6	5.10965	252.552	5.24054	126.8	5.13664	132.04	5.2025	209.933	5.09858	215.664	5.22075	212.3	5.11683	217.359	5.21367	227.5	5.10975	227.101	5.30657	121.5	5.16108	122.073	5,2406645380833332	25,233333333333327	5,1367250221805554	23,987514086836512
5.23436	235.433	5.13043	252.678	5.26133	126.9	5.15743	132.13	5.2233	205.6	5.11937	215.75	5.24153	207.8	5.13762	217.404	5.23446	222.133	5.13054	227.127	5.32735	123.633	5.18186	121.76	5,261451574583333	22	5,1575120586944454	23,988561867977193
5.25515	242.2	5.15122	252.799	5.28212	122.533	5.17821	132.216	5.24409	205.3	5.14015	215.833	5.26232	208.033	5.15841	217.446	5.25525	222.667	5.15133	227.152	5.34814	122.367	5.20264	121.447	5,282238611097223	24,500000000000007	5,1782990952083328	23,989534533156164
5.27593	233.733	5.17199	252.915	5.3029	133.833	5.19899	132.3	5.26488	212.1	5.16093	215.911	5.28311	210.867	5.17919	217.486	5.27604	220.633	5.17211	227.175	5.36892	122.667	5.22343	121.136	5.30303	22.5	5,1990861317083326	23,990437469725865
5.29671	233.633	5.19278	253.025	5.32369	123	5.21977	132.38	5.28566	210.233	5.18171	215.986	5.30389	220.2	5.19997	217.523	5.29682	222.867	5.19289	227.197	5.38971	120.1	5.24421	120.825	5,3238256841388889	23,299999999999997	5,2198775015694441	23,991275846662539
5.31749	240.833	5.21357	253.131	5.34448	121.3	5.24054	132.458	5.30644	204.8	5.2025	216.057	5.32468	212.7	5.22075	217.559	5.31759	222.667	5.21367	227.218	5.41048	119.133	5.26499	120.515	5,3446127206527771	26,066666666666663	5,2406645380833332	23,992053957029434
5.33827	241.7	5.23436	253.231	5.36527	127	5.26133	132.532	5.32723	209.9	5.2233	216.125	5.34546	213.567	5.24153	217.593	5.33838	229.567	5.23446	227.237	5.43128	123.633	5.28578	120.206	5,3653997571666654	21.6	5,261451574583333	23,992776290735666
5.35906	249.467	5.25515	253.328	5.38605	134.267	5.28212	132.604	5.34801	204.9	5.24409	216.19	5.36624	208.9	5.26232	217.625	5.35917	226.3	5.25525	227.255	5.45206	122.267	5.30657	119.898	5,386186793666667	22,533333333333331	5,282238611097223	23,993446847217491
5.37983	244.067	5.27593	253.419	5.40683	130.333	5.3029	132.673	5.3688	210.667	5.26488	216.251	5.38702	219.567	5.28311	217.656	5.37996	229.3	5.27604	227.272	5.47284	116.4	5.32735	119.591	5,4069738301805543	22,166666666666664	5.30303	23,99406933896076
5.40062	250.967	5.29671	253.507	5.42761	127.033	5.32369	132.74	5.38959	216.433	5.28566	216.31	5.4078	212.3	5.30389	217.684	5.40074	218.367	5.29682	227.288	5.49362	120.5	5.34814	119.284	5,4277695333750007	25,799999999999997	5,3238256841388889	23,99464756022979
5.42141	240.733	5.31749	253.59	5.44839	125.8	5.34448	132.804	5.41037	209.5	5.30644	216.366	5.42859	205.867	5.32468	217.712	5.42152	226.133	5.31759	227.303	5.51441	124.567	5.36892	118.979	5,4485565698888889	24,333333333333329	5,3446127206527771	23,99518398878174
5.4422	251.467	5.33827	253.67	5.46917	123.467	5.36527	132.866	5.43116	211.7	5.32723	216.42	5.44938	211.4	5.34546	217.738	5.4423	225.867	5.33838	227.317	5.53521	119.267	5.38971	118.674	5,4693436064027763	20,266666666666673	5,3653997571666654	23.9957
5.463	247.567	5.35906	253.746	5.48995	126.733	5.38605	132.926	5.45193	209.433	5.34801	216.471	5.47016	211.533	5.36624	217.762	5.46308	216.667	5.35917	227.331	5.55599	118.8	5.41048	118.37	5,4901306429027787	21,966666666666669	5,386186793666667	23,996144257111133
5.48378	238.767	5.37983	253.819	5.51074	132.7	5.40683	132.984	5.47271	219.333	5.3688	216.519	5.49095	215.267	5.38702	217.786	5.48386	222.4	5.37996	227.343	5.57678	117.2	5.43128	118.067	5,5109176794166661	24,300000000000004	5,4069738301805543	23,99657341193938
5.50456	250.833	5.40062	253.889	5.53153	127.467	5.42761	133.039	5.4935	211.4	5.38959	216.566	5.51173	213.067	5.4078	217.808	5.50465	229.567	5.40074	227.355	5.59756	115.967	5.45206	117.765	5,5317090492638883	21,733333333333334	5,4277695333750007	23,996971968623029
5.52534	251	5.42141	253.955	5.55231	132.033	5.44839	133.092	5.51428	212.433	5.41037	216.61	5.53251	211.633	5.42859	217.829	5.52544	219.367	5.42152	227.366	5.61835	117.433	5.47284	117.463	5,5524960857777783	25,499999999999993	5,4485565698888889	23,997341800553048
5.54612	243.133	5.4422	254.018	5.5731	127.267	5.46917	133.144	5.53507	210	5.43116	216.652	5.55329	219.8	5.44938	217.849	5.54622	221	5.4423	227.376	5.63913	118.267	5.49362	117.163	5,5732831222916666	24,166666666666664	5,4693436064027763	23,997685126772314
5.5669	239.733	5.463	254.079	5.59389	129.233	5.48995	133.194	5.55586	213.867	5.45193	216.692	5.57408	218.5	5.47016	217.867	5.567	232.333	5.46308	227.386	5.65992	117.333	5.51441	116.863	5,5940701588055539	25,866666666666667	5,4901306429027787	23,998003847215148
5.58769	246.2	5.48378	254.136	5.61468	125.767	5.51074	133.241	5.57664	216.233	5.47271	216.731	5.59486	219.967	5.49095	217.885	5.58778	228.233	5.48386	227.395	5.68071	118.133	5.53521	116.564	5,6148571953055564	26,833333333333329	5,5109176794166661	23,998299725590059
5.60847	248.9	5.50456	254.192	5.63545	128.433	5.53153	133.287	5.59742	209.067	5.4935	216.767	5.61565	214.733	5.51173	217.902	5.60856	224.133	5.50465	227.404	5.70148	113.5	5.55599	116.266	5,6356528984999992	24,533333333333339	5,5317090492638883	23,998574454307612
5.62926	247.9	5.52534	254.244	5.65623	134.8	5.55231	133.332	5.6182	215	5.51428	216.802	5.63645	212.033	5.53251	217.918	5.62935	226.133	5.52544	227.412	5.72227	116	5.57678	115.968	5,6564399350138874	22,766666666666666	5,5524960857777783	23,99882943897439
5.65005	251.967	5.54612	254.294	5.67701	129.633	5.5731	133.375	5.63898	214.433	5.53507	216.835	5.65722	214.5	5.55329	217.933	5.65014	225.967	5.54622	227.42	5.74306	115.333	5.59756	115.672	5,6772269715277774	25,033333333333331	5,5732831222916666	23,999066149891959
5.67084	245.633	5.5669	254.342	5.6978	127.433	5.59389	133.416	5.65976	209.7	5.55586	216.867	5.678	221.7	5.57408	217.948	5.67093	225.067	5.567	227.427	5.76385	118.833	5.61835	115.376	5,6980140080416657	23,56666666666667	5,5940701588055539	23,999285896801464
5.69162	250.233	5.58769	254.388	5.71858	132.433	5.61468	133.456	5.68055	208.567	5.57664	216.897	5.69878	216.967	5.59486	217.962	5.69171	228.767	5.58778	227.433	5.78462	114.9	5.63913	115.081	5,7188010445416664	26,099999999999994	5,6148571953055564	23,99948989555196
5.7124	249.967	5.60847	254.432	5.73937	129.467	5.63545	133.494	5.70134	214.133	5.59742	216.926	5.71956	210.733	5.61565	217.974	5.71249	224.933	5.60856	227.44	5.80541	115.233	5.65992	114.787	5,7395967477361109	25,300000000000004	5,6356528984999992	23,999679350891185
5.73317	248.533	5.62926	254.474	5.76016	134.1	5.65623	133.531	5.72212	218.6	5.6182	216.953	5.74035	213.067	5.63645	217.987	5.73327	229.533	5.62935	227.446	5.82619	111.567	5.68071	114.494	5,7603881175972216	22,433333333333337	5,6564399350138874	23,999855153036972
5.75395	251.633	5.65005	254.514	5.78095	131.7	5.67701	133.566	5.74291	211.967	5.63898	216.979	5.76114	219.667	5.65722	217.998	5.75407	223.833	5.65014	227.451	5.84698	113.567	5.70148	114.202	5,7811794874444447	22,700000000000003	5,6772269715277774	24,000018356562883
5.77474	244.167	5.67084	254.552	5.80173	128.933	5.6978	133.601	5.76369	218.2	5.65976	217.004	5.78193	219.767	5.678	218.009	5.77486	227.9	5.67093	227.457	5.86776	112.767	5.72227	113.91	5,801966523958332	21,700000000000003	5,6980140080416657	24,000169864395136
5.79552	253.8	5.69162	254.588	5.82251	121.633	5.71858	133.634	5.78447	214.9	5.68055	217.028	5.80271	219	5.69878	218.02	5.79565	225.733	5.69171	227.461	5.88854	113.367	5.74306	113.619	5,8227535604583336	28,033333333333331	5,7188010445416664	24,000310514739578
5.81631	245.3	5.7124	254.623	5.84329	122.533	5.73937	133.665	5.80525	216.7	5.70134	217.051	5.82349	218.5	5.71956	218.03	5.81643	230.1	5.71249	227.466	5.90933	113.367	5.76385	113.329	5,8435492636527773	21,400000000000006	5,7395967477361109	24,000441138161193
5.8371	254.433	5.73317	254.656	5.86407	130.667	5.76016	133.696	5.82603	214.1	5.72212	217.072	5.84427	217.4	5.74035	218.039	5.83721	230.033	5.73327	227.47	5.93011	112.8	5.78462	113.04	5,8643363001666664	20,833333333333329	5,7603881175972216	24,000562372717546
5.85788	251.533	5.75395	254.687	5.88485	130.7	5.78095	133.726	5.84682	220.467	5.74291	217.093	5.86505	218.367	5.76114	218.048	5.858	229.467	5.75407	227.475	5.9509	113.3	5.80541	112.752	5,8851233366805555	25,366666666666667	5,7811794874444447	24,000674917624941
5.87868	250	5.77474	254.718	5.90563	130.667	5.80173	133.754	5.86761	221.833	5.76369	217.112	5.88583	213.767	5.78193	218.057	5.87879	223.2	5.77486	227.478	5.97169	112.567	5.82619	112.464	5,9059103731805553	22,466666666666669	5,801966523958332	24,000779374780048
5.89945	253	5.79552	254.746	5.92642	131.2	5.82251	133.781	5.88839	211.5	5.78447	217.131	5.90661	222.433	5.80271	218.065	5.89958	226.9	5.79565	227.482	5.99247	110.933	5.84698	112.178	5,9266974096944436	22,699999999999996	5,8227535604583336	24,000876346385983
5.92023	249.833	5.81631	254.774	5.94721	136.133	5.84329	133.808	5.90917	220.433	5.80525	217.149	5.9274	219.533	5.82349	218.072	5.92036	233.833	5.81643	227.485	6.01326	110.167	5.86776	111.892	5,947493112888889	24.9	5,8435492636527773	24,000966405044512
5.94101	253.467	5.8371	254.8	5.96799	135.133	5.86407	133.833	5.92995	217.133	5.82603	217.166	5.94819	221.7	5.84427	218.079	5.94114	227.9	5.83721	227.489	6.03403	110	5.88854	111.607	5,9682801494027764	25,800000000000004	5,8643363001666664	24,001049973856752
5.96179	251.133	5.85788	254.825	5.98878	134.467	5.88485	133.858	5.95073	218	5.84682	217.182	5.96897	223.6	5.86505	218.086	5.96192	230.367	5.858	227.492	6.05483	111.2	5.90933	111.323	5,9890671859166673	26,933333333333337	5,8851233366805555	24,001127554062212
5.98257	262.133	5.87868	254.849	6.00957	133.5	5.90563	133.882	5.97152	218.267	5.86761	217.198	5.98976	223.367	5.88583	218.093	5.9827	232.2	5.87879	227.494	6.07561	108.367	5.93011	111.039	6,0098542224166662	23,93333333333333	5,9059103731805553	24,001199574823442
6.00335	251.367	5.89945	254.872	6.03036	130.4	5.92642	133.904	5.99231	218.167	5.88839	217.212	6.01054	221.8	5.90661	218.099	6.00349	235.8	5.89958	227.497	6.0964	110.433	5.9509	110.757	6,0306412589305545	27.1	5,9266974096944436	24,001266434546004
6.02414	257.133	5.92023	254.894	6.05113	134.567	5.94721	133.926	6.01309	223.567	5.90917	217.227	6.03132	219.4	5.9274	218.105	6.02428	228.433	5.92036	227.5	6.11719	111.5	5.97169	110.475	6.05144	25,833333333333336	5,947493112888889	24,001328528010223
6.04492	261.4	5.94101	254.915	6.07191	135.4	5.96799	133.947	6.03388	215.5	5.92995	217.24	6.05211	223.567	5.94819	218.11	6.04506	237.233	5.94114	227.502	6.13796	108.4	5.99247	110.194	6,0722239986388882	25,633333333333326	5,9682801494027764	24,001386146921675
6.06571	259.8	5.96179	254.935	6.09269	135.833	5.98878	133.968	6.05466	213.9	5.95073	217.253	6.07288	224.633	5.96897	218.115	6.06584	227.133	5.96192	227.504	6.15876	107.967	6.01326	109.914	6,0930110351388889	27,500000000000007	5,9890671859166673	24,001439636862738
6.08651	252.833	5.98257	254.954	6.11348	138.567	6.00957	133.988	6.07544	215.133	5.97152	217.265	6.09367	218.4	5.98976	218.12	6.08662	228.733	5.9827	227.506	6.17954	104.733	6.03403	109.634	6,113798071652778	26,366666666666674	6,0098542224166662	24,001489293722145
6.10729	259.5	6.00335	254.972	6.13427	132.933	6.03036	134.006	6.09622	215.733	5.99231	217.277	6.11446	219.433	6.01054	218.125	6.10741	235.467	6.00349	227.508	6.20033	104.9	6.05483	109.356	6,1345851081666654	23.9	6,0306412589305545	24,001535392183932
6.12807	250.733	6.02414	254.99	6.15506	135.6	6.05113	134.025	6.117	221.267	6.01309	217.288	6.13524	220.067	6.03132	218.129	6.1282	226.7	6.02428	227.51	6.2211	108.067	6.07561	109.078	6,1553808113611117	24,133333333333333	6.05144	24,001578204433997
6.14885	258	6.04492	255.006	6.17584	129.633	6.07191	134.042	6.13779	218.2	6.03388	217.298	6.15604	216.8	6.05211	218.134	6.14898	233.5	6.04506	227.512	6.24189	105.433	6.0964	108.801	6,1761678478749991	24,700000000000003	6,0722239986388882	24,001617931591355
6.16963	257.167	6.06571	255.022	6.19663	135.8	6.09269	134.059	6.15858	214.233	6.05466	217.308	6.17682	225.833	6.07288	218.138	6.16977	231.633	6.06584	227.513	6.26269	108.5	6.11719	108.525	6.19695	24,266666666666673	6,0930110351388889	24,001654811923071
6.19041	254.733	6.08651	255.037	6.21742	133.7	6.11348	134.076	6.17936	221.267	6.07544	217.318	6.1976	215.5	6.09367	218.141	6.19054	226.9	6.08662	227.515	6.28347	109.633	6.13796	108.25	6,2177419208888889	22,766666666666673	6,113798071652778	24,001689049434347
6.21119	261	6.10729	255.051	6.2382	134.533	6.13427	134.091	6.20015	221.867	6.09622	217.327	6.21838	222	6.11446	218.145	6.21132	236.833	6.10741	227.516	6.30426	99.6333	6.15876	107.975	6,2385289574027771	26,233333333333341	6,1345851081666654	24,001720833510724
6.23198	257.5	6.12807	255.065	6.25898	135.667	6.15506	134.107	6.22093	215.567	6.117	217.336	6.23915	220.4	6.13524	218.148	6.2321	226.067	6.1282	227.518	6.32504	105.5	6.17954	107.701	6,2593203272499993	27,033333333333331	6,1553808113611117	24,00175035181611
6.25276	258.533	6.14885	255.078	6.27976	134.967	6.17584	134.121	6.24171	221.333	6.13779	217.344	6.25995	217.267	6.15604	218.152	6.25289	225.767	6.14898	227.519	6.34583	103.633	6.20033	107.428	6,2801073637638893	23,43333333333333	6,1761678478749991	24,00177774301558
6.27355	261.833	6.16963	255.091	6.30054	132.3	6.19663	134.135	6.26249	222.5	6.15858	217.352	6.28073	227.867	6.17682	218.155	6.27368	229.6	6.16977	227.52	6.36661	105.267	6.2211	107.156	6,3008944002777767	25,766666666666659	6.19695	24,001803171387586
6.29434	261.6	6.19041	255.103	6.32132	136	6.21742	134.149	6.28328	223.567	6.17936	217.36	6.30152	221.733	6.1976	218.158	6.29447	223.867	6.19054	227.521	6.3874	102.867	6.24189	106.885	6,3216814367777774	22,833333333333336	6,2177419208888889	24,001826777588072
6.31512	260.333	6.21119	255.114	6.3421	130.833	6.2382	134.162	6.30406	220.467	6.20015	217.367	6.32231	225.067	6.21838	218.16	6.31525	239	6.21132	227.522	6.40818	103.567	6.26269	106.614	6,3424684732916665	24,033333333333339	6,2385289574027771	24,00184869219331
6.3359	270.233	6.23198	255.125	6.36289	136.567	6.25898	134.175	6.32485	219.6	6.22093	217.374	6.34308	221.233	6.23915	218.163	6.33603	226.167	6.2321	227.523	6.42897	101.967	6.28347	106.344	6.36326	23,63333333333334	6,2593203272499993	24,00186904050765
6.35668	257.833	6.25276	255.136	6.38368	140.367	6.27976	134.187	6.34564	224.433	6.24171	217.38	6.36387	222.767	6.25995	218.165	6.35681	234.467	6.25289	227.524	6.44975	103.367	6.30426	106.075	6,3840512130000011	26,06666666666667	6,2801073637638893	24,00188792660018
6.37746	259.9	6.27355	255.146	6.40447	133.733	6.30054	134.198	6.36642	224.233	6.26249	217.386	6.38465	218.9	6.28073	218.168	6.3776	228.067	6.27368	227.525	6.47054	100.133	6.32504	105.807	6.40484	26,29999999999999	6,3008944002777767	24,001905459338136
6.39824	262.667	6.29434	255.155	6.42525	140	6.32132	134.21	6.3872	218.633	6.28328	217.392	6.40542	230.633	6.30152	218.17	6.39839	237.4	6.29447	227.526	6.49132	105.1	6.34583	105.54	6,4256252860138874	24,333333333333329	6,3216814367777774	24,001921735701995
6.41903	263.367	6.31512	255.164	6.44604	129.633	6.3421	134.221	6.40798	223.767	6.30406	217.398	6.4262	226.367	6.32231	218.172	6.41918	230.733	6.31525	227.526	6.5121	100.233	6.36661	105.273	6,4464123225277783	24,033333333333331	6,3424684732916665	24,001936845722607
6.43982	257.333	6.3359	255.173	6.46682	132.667	6.36289	134.231	6.42876	224.567	6.32485	217.404	6.44699	223.967	6.34308	218.174	6.43996	239.033	6.33603	227.527	6.53289	98.8	6.3874	105.007	6,4672101923888885	26,56666666666667	6.36326	24,001950878612682
6.4606	256.467	6.35668	255.181	6.4876	139.867	6.38368	134.241	6.44955	221.867	6.34564	217.409	6.46778	219.067	6.36387	218.176	6.46074	238.733	6.35681	227.528	6.55367	101.6	6.40818	104.742	6,487999395569445	23,400000000000006	6,3840512130000011	24,00196390029139
6.48139	256	6.37746	255.189	6.50838	133.3	6.40447	134.251	6.47034	226.2	6.36642	217.414	6.48857	223.2	6.38465	218.178	6.48152	227.367	6.3776	227.529	6.57447	101.333	6.42897	104.478	6,5087864320833324	25,800000000000004	6.40484	24,001975988854682
6.50219	257.433	6.39824	255.197	6.52916	139.333	6.42525	134.26	6.49113	231.2	6.3872	217.418	6.50935	221.7	6.40542	218.18	6.50231	228	6.39839	227.529	6.59525	104.8	6.44975	104.214	6,5295821352777761	24,566666666666663	6,4256252860138874	24,001987211168686
6.52297	262.333	6.41903	255.204	6.54995	135.1	6.44604	134.269	6.51191	220.933	6.40798	217.423	6.53013	219.767	6.4262	218.181	6.5231	233.967	6.41918	227.53	6.61604	99.9333	6.47054	103.952	6,5503691717916661	23,36666666666666	6,4464123225277783	24,001997629307876
6.54374	267.433	6.43982	255.211	6.57074	134.5	6.46682	134.278	6.53269	223	6.42876	217.427	6.55091	229.867	6.44699	218.183	6.54389	236.233	6.43996	227.53	6.63683	103.267	6.49132	103.69	6,5711648749722222	23.1	6,4672101923888885	24,002007305753793
6.56452	251.7	6.4606	255.217	6.59152	139.833	6.4876	134.286	6.55347	227.933	6.44955	217.431	6.5717	220.967	6.46778	218.184	6.56467	231.9	6.46074	227.531	6.65761	99.1667	6.5121	103.429	6,5919519114861105	25,466666666666669	6,487999395569445	24,00201628484621
6.5853	261.133	6.48139	255.224	6.61231	137.533	6.50838	134.294	6.57425	227.267	6.47034	217.435	6.59248	222.6	6.48857	218.185	6.58546	236.367	6.48152	227.531	6.67841	98.6333	6.53289	103.168	6.61274	24.9	6,5087864320833324	24,00202461960901
6.60609	260.1	6.50219	255.23	6.6331	131.033	6.52916	134.302	6.59503	227.767	6.49113	217.439	6.61326	215.833	6.50935	218.187	6.60623	239.367	6.50231	227.532	6.69918	102.933	6.55367	102.909	6,633525984513887	27,833333333333329	6,5295821352777761	24,002032360222977
6.62688	262.2	6.52297	255.235	6.65388	136.067	6.54995	134.31	6.61582	216.733	6.51191	217.442	6.63405	226.067	6.53013	218.188	6.62701	233.267	6.5231	227.532	6.71997	99	6.57447	102.65	6,6543130210138894	26,666666666666664	6,5503691717916661	24,002039543049072
6.64767	260.5	6.54374	255.241	6.67466	137.6	6.57074	134.317	6.63661	223.233	6.53269	217.446	6.65484	227.433	6.55091	218.189	6.6478	239.133	6.54389	227.532	6.74076	99.8	6.59525	102.392	6,6751087242083322	24,833333333333336	6,5711648749722222	24,002046213843112
6.66845	266.533	6.56452	255.246	6.69544	135.467	6.59152	134.324	6.6574	216.8	6.55347	217.449	6.67563	232.433	6.5717	218.19	6.66859	240	6.56467	227.533	6.76154	103.067	6.61604	102.135	6,6958957607222223	25,43333333333333	6,5919519114861105	24,002052403940631
6.68924	262.3	6.5853	255.251	6.71622	135.267	6.61231	134.331	6.67818	221.833	6.57425	217.452	6.69642	223.867	6.59248	218.191	6.68938	229.267	6.58546	227.533	6.78233	100.4	6.63683	101.878	6,7166827972361105	26,133333333333333	6.61274	24,002058150465668
6.71002	263.167	6.60609	255.256	6.73701	136.433	6.6331	134.337	6.69896	221.267	6.59503	217.455	6.71719	224.7	6.61326	218.192	6.71016	227.667	6.60623	227.533	6.80311	97.7667	6.65761	101.623	6.73747	27,400000000000006	6,633525984513887	24,00206348520399
6.7308	264.667	6.62688	255.26	6.75779	136	6.65388	134.343	6.71974	230.067	6.61582	217.458	6.73797	229.933	6.63405	218.193	6.73093	234.467	6.62701	227.534	6.8239	98.2333	6.67841	101.367	6.75826	24,233333333333334	6,6543130210138894	24,002068437663638
6.75158	260	6.64767	255.265	6.77858	135.867	6.67466	134.349	6.74051	231.367	6.63661	217.46	6.75875	220.467	6.65484	218.194	6.75171	231.533	6.6478	227.534	6.84468	95.5	6.69918	101.113	6,779052573444444	25,966666666666676	6,6751087242083322	24,002073037084582
6.77236	262.033	6.66845	255.269	6.79937	137.6	6.69544	134.355	6.7613	221.567	6.6574	217.463	6.77954	227.467	6.67563	218.195	6.77249	230.833	6.66859	227.534	6.86546	97.2333	6.71997	100.86	6,7998396099583323	25,266666666666659	6,6958957607222223	24,002077305072163
6.79314	267.7	6.68924	255.273	6.82015	140.933	6.71622	134.361	6.78209	221.8	6.67818	217.465	6.80033	225.467	6.69642	218.196	6.79328	231.2	6.68938	227.535	6.88625	99.8	6.74076	100.607	6,8206266464722223	25,700000000000003	6,7166827972361105	24,002081267222838
6.81394	265.3	6.71002	255.277	6.84094	136.567	6.73701	134.366	6.80288	224.967	6.69896	217.468	6.82112	222.2	6.71719	218.197	6.81407	227.933	6.71016	227.535	6.90703	94.8667	6.76154	100.356	6,8414136829722212	23,933333333333337	6.73747	24,002084945452406
6.83472	255.8	6.7308	255.28	6.86173	136.333	6.75779	134.371	6.82367	221.033	6.71974	217.47	6.8419	229	6.73797	218.197	6.83486	234.5	6.73093	227.535	6.92782	94.9667	6.78233	100.104	6,8622007194861112	27,766666666666666	6.75826	24,002088360106207
6.85551	266.9	6.75158	255.284	6.88251	135.3	6.77858	134.376	6.84444	223.2	6.74051	217.472	6.86268	229.167	6.75875	218.198	6.85563	235.733	6.75171	227.535	6.9486	101.033	6.80311	99.8541	6,8830007560277764	25,666666666666664	6,779052573444444	24,002091531344774
6.8763	269.2	6.77236	255.287	6.90329	135.3	6.79937	134.381	6.86522	221.067	6.7613	217.474	6.88347	220.667	6.77954	218.199	6.87641	232.1	6.77249	227.535	6.96939	92.8667	6.8239	99.6045	6,903787792527778	22,533333333333339	6,7998396099583323	24,002094474064656
6.89708	261.233	6.79314	255.29	6.92406	138.133	6.82015	134.386	6.88601	228.7	6.78209	217.476	6.90424	229.567	6.80033	218.199	6.8972	230.233	6.79328	227.536	6.99017	95.4	6.84468	99.3558	6,9245748290416662	25,233333333333341	6,8206266464722223	24,002097205914236
6.91786	260.8	6.81394	255.293	6.94485	134.067	6.84094	134.39	6.90679	223	6.80288	217.478	6.92502	230.967	6.82112	218.2	6.91798	235.3	6.81407	227.536	7.01096	94.5	6.86546	99.1078	6.94535	26,499999999999993	6,8414136829722212	24,002099742004138
6.93864	261.767	6.83472	255.296	6.96564	139.933	6.86173	134.395	6.92758	224.967	6.82367	217.479	6.94581	220.533	6.8419	218.2	6.93877	225.667	6.83486	227.536	7.03175	92.7667	6.88625	98.8604	6,9661315686944434	26,833333333333336	6,8622007194861112	24,002102096362172
6.95941	264.733	6.85551	255.299	6.98643	136.433	6.88251	134.399	6.94837	228.867	6.84444	217.481	6.9666	226.667	6.86268	218.201	6.95956	243.567	6.85563	227.536	7.05253	96.3	6.90703	98.614	6,9869186052083325	33.5	6,8830007560277764	24,002104283327622
6.98019	272.1	6.8763	255.301	7.00721	137.033	6.90329	134.403	6.96915	224.467	6.86522	217.482	6.98739	228.033	6.88347	218.201	6.98034	231.833	6.87641	227.536	7.07332	94.5	6.92782	98.3682	7,0076969750416662	25,133333333333333	6,903787792527778	24,002106312262228
7.00098	269	6.89708	255.304	7.028	141.7	6.92406	134.407	6.98994	227.367	6.88601	217.484	7.00817	223.033	6.90424	218.202	7.00112	238.467	6.8972	227.536	7.09411	95	6.9486	98.1233	7.02848	26,799999999999997	6,9245748290416662	24,002108195806887
7.02177	267.233	6.91786	255.306	7.04878	141.5	6.94485	134.41	7.01071	219.867	6.90679	217.485	7.02896	230.2	6.92502	218.202	7.0219	225.733	6.91798	227.536	7.11489	91.5	6.96939	97.879	7,0492537146944434	25,500000000000007	6.94535	24,002109943677731
7.04256	257.167	6.93864	255.309	7.06956	137.3	6.96564	134.414	7.03149	228.133	6.92758	217.487	7.04974	229.3	6.94581	218.203	7.04269	228.967	6.93877	227.537	7.13567	95.0333	6.99017	97.6355	7,0700320845277771	29,733333333333341	6,9661315686944434	24,002111566349488
7.06335	264.633	6.95941	255.311	7.09033	139.733	6.98643	134.417	7.05227	226.5	6.94837	217.488	7.07052	229.3	6.9666	218.203	7.06347	231.367	6.95956	227.537	7.15646	96.9667	7.01096	97.3927	7,0908277877222217	26,766666666666659	6,9869186052083325	24,002113073395378
7.08413	264.067	6.98019	255.313	7.11112	138.667	7.00721	134.421	7.07306	226.433	6.96915	217.489	7.09131	228.3	6.98739	218.204	7.08426	238.7	6.98034	227.537	7.17724	94.0333	7.03175	97.1507	7,111606157541666	25,466666666666669	7,0076969750416662	24,002114471887097
7.10491	259.667	7.00098	255.315	7.13191	137.133	7.028	134.424	7.09385	226.633	6.98994	217.49	7.11209	224.833	7.00817	218.204	7.10505	240.833	7.00112	227.537	7.19803	92.8667	7.05253	96.9095	7.1324	28,299999999999997	7.02848	24,002115770205588
7.12569	270.6	7.02177	255.317	7.1527	144.8	7.04878	134.427	7.11464	215.533	7.01071	217.492	7.13288	224.933	7.02896	218.204	7.12583	231.467	7.0219	227.537	7.21882	92.7667	7.07332	96.6689	7,1531845639027773	23.6	7,0492537146944434	24,002116975526221
7.14647	263.567	7.04256	255.318	7.17348	138.967	7.06956	134.43	7.13542	218.3	7.03149	217.493	7.15367	228.667	7.04974	218.205	7.14661	240.867	7.04269	227.537	7.2396	92.8	7.09411	96.4292	7,1739716004166656	26,766666666666673	7,0700320845277771	24,002118094510372
7.16725	262.867	7.06335	255.32	7.19427	137.4	7.09033	134.433	7.1562	214.7	7.05227	217.494	7.17445	230.267	7.07052	218.205	7.16739	241.133	7.06347	227.537	7.26038	94.2333	7.11489	96.1901	7,1947673036111119	21,466666666666676	7,0908277877222217	24,002119134177057
7.18803	262.233	7.08413	255.322	7.21506	136.167	7.11112	134.436	7.17698	224.6	7.07306	217.495	7.19524	232.1	7.09131	218.205	7.18818	236.467	7.08426	227.537	7.28117	92.3667	7.13567	95.9519	7,2155543401249993	21,566666666666663	7,111606157541666	24,00212009853821
7.20882	269.367	7.10491	255.323	7.23584	142.567	7.13191	134.438	7.19776	225.133	7.09385	217.496	7.21601	229.467	7.11209	218.205	7.20897	234.833	7.10505	227.537	7.30197	88.3667	7.15646	95.7144	7,2363413766249982	25,200000000000003	7.1324	24,002120994272335
7.22961	265.9	7.12569	255.325	7.25662	141.133	7.1527	134.441	7.21854	230.167	7.11464	217.496	7.23679	228.4	7.13288	218.206	7.22975	239.033	7.12583	227.537	7.32275	90.6667	7.17724	95.4777	7,2571284131388891	27,266666666666659	7,1531845639027773	24,002121825813283
7.25039	268.3	7.14647	255.326	7.2774	144.2	7.17348	134.443	7.23932	229.1	7.13542	217.497	7.25758	229.167	7.15367	218.206	7.25053	225.833	7.14661	227.537	7.34354	91.8333	7.19803	95.2416	7,2779154496527774	27,266666666666666	7,1739716004166656	24,002122597684004
7.27118	266.367	7.16725	255.328	7.29818	136.267	7.19427	134.446	7.26011	218.3	7.1562	217.498	7.27835	223.933	7.17445	218.206	7.27131	231.733	7.16739	227.538	7.36433	88.0667	7.21882	95.0062	7,2987111528472219	26,699999999999996	7,1947673036111119	24,002123314531612
7.29196	260.8	7.18803	255.329	7.31896	138.333	7.21506	134.448	7.28089	222.833	7.17698	217.499	7.29915	230.2	7.19524	218.206	7.29209	239.733	7.18818	227.538	7.3851	91.1667	7.2396	94.7717	7,2987114306249987	1,7976931348623157E+308	7,2155543401249993	24,002123979723404
7.31274	271.067	7.20882	255.33	7.33974	144.067	7.23584	134.45	7.30169	231.167	7.19776	217.5	7.31993	228.2	7.21601	218.207	7.31288	234.967	7.20897	227.538	7.4059	86.6333	7.26038	94.5379	7,3779419586666659	26,166666666666664	7,2363413766249982	24,002124597248731
7.33352	268.167	7.22961	255.331	7.36053	143	7.25662	134.452	7.32247	226.767	7.21854	217.5	7.34072	228.933	7.23679	218.207	7.33367	239.967	7.22975	227.538	7.42668	91.4667	7.28117	94.3048	7,3987419952083329	24.7	7,2571284131388891	24,002125170523279
7.3543	263.433	7.25039	255.333	7.38132	139.367	7.2774	134.454	7.34325	229.633	7.23932	217.501	7.36151	229.233	7.25758	218.207	7.35445	239.667	7.25053	227.538	7.44747	88.8333	7.30197	94.0722	7,4195203650416666	23,033333333333331	7,2779154496527774	24,00212570271799
7.37508	269.333	7.27118	255.334	7.40211	144.333	7.29818	134.456	7.36403	225.667	7.26011	217.502	7.38228	232.667	7.27835	218.207	7.37524	229.533	7.27131	227.538	7.46824	91.5333	7.32275	93.8406	7,4403074015416655	23,166666666666668	7,2987111528472219	24,002126196974995
7.39586	267	7.29196	255.335	7.42289	138.667	7.31896	134.458	7.38481	221.767	7.28089	217.502	7.40307	229.4	7.29915	218.207	7.39602	239.533	7.29209	227.538	7.48903	90.1667	7.34354	93.6097	7,4610944380555555	20,133333333333333	7,2987114306249987	24,002126196981354
7.41666	271.633	7.31274	255.336	7.44368	140.1	7.33974	134.46	7.40559	237.933	7.30169	217.503	7.42385	224.433	7.31993	218.208	7.4168	232.967	7.31288	227.538	7.50983	89.5333	7.36433	93.3795	7,4818814745694446	20.1	7,3511527512411243	24,002127291701122
7.43745	268.967	7.33352	255.337	7.46446	141.067	7.36053	134.462	7.42638	222.8	7.32247	217.503	7.44462	230.267	7.34072	218.208	7.43758	240.467	7.33367	227.538	7.53062	88.2667	7.3851	93.1501	7,5026771777638883	18,266666666666666	7,3512052450555547	21,242442068394386
7.45824	275.133	7.3543	255.338	7.48524	138.067	7.38132	134.464	7.44717	225.767	7.34325	217.504	7.46541	226.067	7.36151	218.208	7.45836	239.567	7.35445	227.538	7.55141	88.9667	7.4059	92.9212	7,5234642142638881	17,533333333333335	7,3779419586666659	20,690424288874603
7.47902	265.333	7.37508	255.338	7.50601	139	7.40211	134.465	7.46796	220.5	7.36403	217.504	7.4862	225.033	7.38228	218.208	7.47915	232.2	7.37524	227.538	7.57218	89.3667	7.42668	92.6933	7,5442512507777773	16.1	7,3987419952083329	20,278419601039555
7.4998	265.433	7.39586	255.339	7.52679	139.3	7.42289	134.467	7.48875	222.8	7.38481	217.505	7.50699	227.7	7.40307	218.208	7.49993	235.5	7.39602	227.538	7.59297	87.6333	7.44747	92.466	7,5650382872916664	16.2	7,4195203650416666	19,881950366515589
7.52057	263.5	7.41666	255.34	7.54758	142.667	7.44368	134.468	7.50953	223	7.40559	217.505	7.52778	228.1	7.42385	218.208	7.52073	238	7.4168	227.538	7.61377	89.4667	7.46824	92.2395	7,5858253238055555	14,633333333333335	7,4403074015416655	19,500257075367738
7.54136	264.9	7.43745	255.341	7.56837	142.9	7.46446	134.47	7.53031	223.6	7.42638	217.506	7.54855	230.267	7.44462	218.208	7.54151	234.733	7.43758	227.538	7.63455	88.2333	7.48903	92.0136	7.60662	14,966666666666665	7,4610944380555555	19,133304122647207
7.56213	274.267	7.45824	255.342	7.58915	137.7	7.48524	134.471	7.55109	226.567	7.44717	217.506	7.56933	225.033	7.46541	218.208	7.56229	234.067	7.45836	227.538	7.65533	87.4333	7.50983	91.7884	7.62741	15,266666666666668	7,4818814745694446	18,780853723113832
7.58292	267.433	7.47902	255.342	7.60994	137.967	7.50601	134.473	7.57187	230.1	7.46796	217.507	7.59011	229.833	7.4862	218.209	7.58306	235.733	7.47915	227.538	7.67612	89.6333	7.53062	91.5639	7,648195100013889	14.7	7,5026771777638883	18,44250013376266
7.60371	264.067	7.4998	255.343	7.63073	141.2	7.52679	134.474	7.59266	233.3	7.48875	217.507	7.6109	224.2	7.50699	218.209	7.60385	228.9	7.49993	227.538	7.6969	90.4333	7.55141	91.3402	7,6689821365277764	15,600000000000001	7,5234642142638881	18,118231424127242
7.6245	269.667	7.52057	255.343	7.65151	140.4	7.54758	134.475	7.61345	226.633	7.50953	217.507	7.6109	1,7976931348623157E+308	7.52778	218.209	7.62464	233.867	7.52073	227.538	7.71769	88.2667	7.57218	91.1173	7,6897691730416664	13	7,5442512507777773	17,807587156457025
7.64529	261.333	7.54136	255.344	7.67228	136.367	7.56837	134.477	7.63424	229.667	7.53031	217.508	7.69878	237	7.54855	218.209	7.64543	239.967	7.54151	227.538	7.73848	88.4667	7.59297	90.895	7,7105692095694431	14.6	7,5650382872916664	17,51023162329091
7.66608	265.1	7.56213	255.345	7.69306	144.767	7.58915	134.478	7.65502	223.567	7.55109	217.508	7.71957	234.667	7.56933	218.209	7.66622	234.033	7.56229	227.538	7.75926	83.9333	7.61377	90.6733	7,731356246083334	13.6	7,5858253238055555	17,225813108837766
7.68686	267.267	7.58292	255.345	7.71384	142	7.60994	134.479	7.6758	226.1	7.57187	217.508	7.74035	235.4	7.59011	218.209	7.68699	239.067	7.58306	227.538	7.78005	86.8	7.63455	90.4525	7,752143282583333	12,266666666666666	7.60662	16,953856148786858
7.70764	269.433	7.60371	255.346	7.73463	149.433	7.63073	134.48	7.69657	224.1	7.59266	217.509	7.76113	235.167	7.6109	218.209	7.70777	235.633	7.60385	227.538	7.80082	86.1333	7.65533	90.2324	7,7729324857638877	13	7.62741	16,694212444614298
7.72841	265.433	7.6245	255.346	7.75542	144.767	7.65151	134.481	7.71736	221	7.61345	217.509	7.78191	240.367	7.6109	218.209	7.72856	240.967	7.62464	227.538	7.82162	87.2333	7.67612	90.013	7,793721688958331	13,166666666666666	7,648195100013889	16,446383689356225
7.72841	1,7976931348623157E+308	7.64529	255.347	7.7762	148.3	7.67228	134.482	7.73814	231.367	7.63424	217.509	7.8027	236.633	7.67259	218.209	7.74935	240.3	7.64543	227.538	7.8424	81.8667	7.6969	89.7943	7,8145173921388871	12,933333333333334	7,6689821365277764	16,20998240013547
7.78367	270.967	7.66608	255.347	7.79699	146.1	7.69306	134.483	7.73814	1,7976931348623157E+308	7.65502	217.509	7.82349	234.933	7.67265	227.482	7.77013	235.633	7.66622	227.538	7.86318	87.0667	7.71769	89.5762	7,835304428652778	13.5	7,6897691730416664	15,984618192384094
7.80446	270.167	7.68686	255.348	7.81778	146.133	7.71384	134.484	7.82448	231.967	7.6758	217.51	7.84427	239.367	7.69878	227.272	7.79092	238	7.68699	227.538	7.88397	85.3	7.73848	89.3588	7,8560914651666662	14,600000000000001	7,7105692095694431	15,769768750613514
7.82523	269.667	7.70764	255.348	7.83855	139.933	7.73463	134.485	7.84527	231.633	7.69657	217.51	7.86506	233.633	7.71957	227.105	7.81171	241.967	7.70777	227.538	7.90475	85.0667	7.75926	89.1423	7,8768785016805545	13.8	7,731356246083334	15,565312059608685
7.82523	1,7976931348623157E+308	7.72841	255.348	7.85933	141.867	7.75542	134.486	7.86606	229.5	7.71736	217.51	7.88585	230.767	7.74035	226.938	7.83249	237.267	7.72856	227.538	7.92555	85.0667	7.78005	88.9263	7,8976655381805543	13,466666666666667	7,752143282583333	15,370722700652429
7.91266	274.433	7.72841	255.348	7.88011	142.933	7.7762	134.487	7.88685	234.133	7.73814	217.51	7.90663	233.2	7.76113	226.771	7.83249	1,7976931348623157E+308	7.74935	227.538	7.94632	83.0667	7.80082	88.7112	7,9184612413749988	13,100000000000001	7,7729324857638877	15,185597964204325
7.93345	282.8	7.78367	255.349	7.88011	1,7976931348623157E+308	7.79699	134.487	7.90763	238.2	7.73814	217.51	7.92741	231.733	7.78191	226.605	7.91598	251.667	7.77013	227.538	7.96711	86.6667	7.82162	88.4965	7,9392482778888889	14.2	7,793721688958331	15,009579835824345
7.95424	285.767	7.80446	255.35	8.01854	140.4	7.81778	134.488	7.92842	231.5	7.79833	217.511	7.94819	230.433	7.8027	226.438	7.93676	243.6	7.79092	227.538	7.98789	85.1	7.8424	88.2828	7,9600353144027771	12,966666666666667	7,8145173921388871	14,842244841180641
7.97503	281.8	7.82523	255.35	8.03933	154.833	7.83855	134.489	7.9492	237.533	7.7984	224.63	7.96897	229.967	7.82349	226.272	7.95755	245.1	7.81171	227.538	8.00867	86.2333	7.86318	88.0696	7,9808223509027769	13,566666666666666	7,835304428652778	14,683348377601522
7.99582	284.533	7.82523	255.35	8.06012	156.967	7.85933	134.49	7.96998	227.667	7.82448	224.478	7.98976	229.8	7.84427	226.106	7.97834	248	7.83249	227.538	8.02946	84.5	7.88397	87.8571	8,0016093874166661	13.5	7,8560914651666662	14,532461817057765
8.01661	281.867	7.88653	255.351	8.08091	155.633	7.88011	134.49	7.99076	231.067	7.84527	224.356	8.01055	231.5	7.86506	225.94	7.99912	243.1	7.83249	227.538	8.05024	81.4	7.90475	87.6454	8,022409423958333	12,666666666666668	7,8768785016805545	14,389236768936879
8.0374	270.7	7.88659	266.431	8.10169	154.667	7.88011	134.49	8.01155	229.3	7.86606	224.235	8.03133	229.033	7.88585	225.774	8.0199	246.867	7.88984	227.538	8.07103	85.5	7.92555	87.4343	8,0431964604583328	12,833333333333334	7,8976655381805543	14.2533
8.05818	277.433	7.91266	266.246	8.12247	145.633	7.98173	134.493	8.03234	228.033	7.88685	224.114	8.05212	227.467	7.90663	225.608	8.04069	248.933	7.8899	234.862	8.09181	84.9333	7.94632	87.2239	8,0639834969722219	12,233333333333334	7,9184612413749988	14,124371998820225
8.07896	281.567	7.93345	266.099	8.14325	146.867	7.98183	141.694	8.05312	231.533	7.90763	223.993	8.0729	231.567	7.92741	225.442	8.06147	240.6	7.91598	234.568	8.11259	81.4333	7.96711	87.0142	8,0847705334861111	14,166666666666668	7,9392482778888889	14,002138431023644
8.09974	283.867	7.95424	265.951	8.16404	151.433	8.01854	141.574	8.0739	227.733	7.92842	223.871	8.09368	230.233	7.94819	225.277	8.08226	241	7.93676	234.334	8.13339	85.3667	7.98789	86.8053	8,1055619033333333	14,266666666666666	7,9600353144027771	13,886269036147391
8.12053	276	7.97503	265.804	8.18483	146.067	8.03933	141.506	8.09468	228.9	7.9492	223.75	8.11447	228.467	7.96897	225.111	8.10306	237.6	7.95755	234.1	8.15417	84.9	8.00867	86.597	8,1263576065277761	14,233333333333334	7,9808223509027769	13,776465066321483
8.14131	271.767	7.99582	265.657	8.20561	146.2	8.06012	141.439	8.11546	226.2	7.96998	223.63	8.13524	231.7	7.98976	224.946	8.12384	232.967	7.97834	233.867	8.17496	80.3333	8.02946	86.3893	8,147144643041667	13,033333333333333	8,0016093874166661	13,672438288438091
8.16209	278.033	8.01661	265.51	8.2264	143.967	8.08091	141.371	8.13624	232.267	7.99076	223.509	8.15603	225.2	8.01055	224.781	8.14462	238.467	7.99912	233.633	8.19573	77.9333	8.05024	86.1824	8,1679316795555561	12.8	8,022409423958333	13,573851057471886
8.18288	266.433	8.0374	265.363	8.24719	146.1	8.10169	141.303	8.15703	223.8	8.01155	223.388	8.17682	225.733	8.03133	224.616	8.16542	234.633	8.0199	233.4	8.21652	80.6	8.07103	85.9761	8,1887187160555541	12,466666666666667	8,0431964604583328	13,480559291898084
8.20367	274.033	8.05818	265.216	8.26797	141.767	8.12247	141.236	8.17782	223.7	8.03234	223.267	8.1976	230.533	8.05212	224.451	8.1862	236.6	8.04069	233.167	8.23731	83.8333	8.09181	85.7705	8,209505752569445	13,566666666666666	8,0639834969722219	13,392242943113514
8.22446	268.967	8.07896	265.069	8.28874	146.567	8.14325	141.168	8.19861	231.467	8.05312	223.147	8.2184	226	8.0729	224.287	8.20699	236.833	8.06147	232.935	8.2581	81.0667	8.11259	85.5656	8,2303014557638878	13,066666666666666	8,0847705334861111	13,308655582627937
8.24524	275.1	8.09974	264.922	8.30952	145.233	8.16404	141.101	8.21939	229.467	8.0739	223.026	8.23918	226.233	8.09368	224.122	8.22778	238.867	8.08226	232.702	8.27888	83.1667	8.13339	85.3612	8,2510884922777734	12,566666666666666	8,1055619033333333	13,229544899965012
8.26601	272.5	8.12053	264.776	8.3303	144.9	8.18483	141.033	8.24019	228.5	8.09468	222.906	8.25996	234.067	8.11447	223.958	8.24856	240.6	8.10306	232.47	8.29966	80.7667	8.15417	85.1577	8,2718755287777785	12,833333333333334	8,1263576065277761	13,154687185716794
8.28679	268.2	8.14131	264.63	8.35109	142.6	8.20561	140.966	8.26097	223.233	8.11546	222.785	8.28074	228.067	8.13524	223.794	8.26934	240.033	8.12384	232.238	8.32045	80.8	8.17496	84.9547	8,2926625652916659	13,433333333333334	8,147144643041667	13,083911256077753
8.30757	274.6	8.16209	264.483	8.37187	140.9	8.2264	140.898	8.28175	232.367	8.13624	222.665	8.30152	227.567	8.15603	223.63	8.29012	235.567	8.14462	232.007	8.34123	82.9	8.19573	84.7525	8,313449601805555	12.5	8,1679316795555561	13,016978002187875
8.32835	267.133	8.18288	264.337	8.39266	141.067	8.24719	140.831	8.30253	225.3	8.15703	222.545	8.32231	228.433	8.17682	223.466	8.31091	234.067	8.16542	231.775	8.36202	84.2333	8.21652	84.5509	8,3342496383333327	13,633333333333333	8,1887187160555541	12,953689648119612
8.34915	273.5	8.20367	264.191	8.41345	143.9	8.26797	140.764	8.32332	224.467	8.17782	222.425	8.34309	224.8	8.1976	223.302	8.3317	238.967	8.1862	231.544	8.3828	80.4667	8.23731	84.35	8,3550366748472218	12.6	8,209505752569445	12,89385741280115
8.36994	271.467	8.22446	264.045	8.43424	141.967	8.28874	140.696	8.34411	225.4	8.19861	222.305	8.36388	227.1	8.2184	223.139	8.35249	232.067	8.20699	231.313	8.40359	81.7667	8.2581	84.1497	8,3758237113611109	13,366666666666665	8,2303014557638878	12,837278312470106
8.39072	272.867	8.24524	263.899	8.45501	141.533	8.30952	140.629	8.3649	226.667	8.21939	222.185	8.38467	222.433	8.23918	222.975	8.37327	231.167	8.22778	231.083	8.42437	81	8.27888	83.9501	8.39661	12,633333333333333	8,2510884922777734	12,783827818617548
8.41151	268.9	8.26601	263.754	8.47579	145.4	8.3303	140.562	8.38568	221.267	8.24019	222.065	8.40545	223.767	8.25996	222.812	8.39405	234.4	8.24856	230.852	8.44516	79.1	8.29966	83.7512	8,4173891176944444	12,666666666666668	8,2718755287777785	12,733318198699079
8.4323	268	8.28679	263.608	8.49657	144.267	8.35109	140.495	8.40646	225.833	8.26097	221.946	8.42624	222.767	8.28074	222.649	8.41483	241.333	8.26934	230.622	8.46594	77.8	8.32045	83.553	8,4381761542083318	12,866666666666667	8,2926625652916659	12,685593822105165
8.45308	271.033	8.30757	263.463	8.51736	145.8	8.37187	140.427	8.42723	231.133	8.28175	221.826	8.44702	221.867	8.30152	222.486	8.43561	234.467	8.29012	230.393	8.48672	79.3667	8.34123	83.3553	8,4589545240416655	12,566666666666666	8,313449601805555	12,640506617317298
8.47386	266.3	8.32835	263.318	8.53815	143.033	8.39266	140.36	8.44803	229.6	8.30253	221.706	8.4678	224	8.32231	222.323	8.45639	231.133	8.31091	230.163	8.50751	80.8	8.36202	83.1584	8.47973	11,866666666666667	8,3342496383333327	12,59788989685455
8.49464	268.033	8.34915	263.173	8.55893	140.033	8.41345	140.293	8.46881	220.167	8.32332	221.587	8.48858	222.967	8.34309	222.161	8.47718	229.3	8.3317	229.934	8.5283	82.1	8.3828	82.9621	8,5005112636944435	13,133333333333333	8,3550366748472218	12,55766303732139
8.51542	269.467	8.36994	263.028	8.57972	140.567	8.43424	140.226	8.4896	227.7	8.34411	221.468	8.50937	225.267	8.36388	221.998	8.49797	230.533	8.35249	229.705	8.54908	80.7	8.40359	82.7665	8,5212896335277772	13,766666666666668	8,3758237113611109	12,519671506507461
8.53622	269	8.39072	262.883	8.60051	138.1	8.45501	140.159	8.51039	221.4	8.3649	221.349	8.53016	225.033	8.38467	221.836	8.51875	230.733	8.37327	229.476	8.56987	79.3	8.42437	82.5715	8,542076670027777	12,233333333333333	8.39661	12,483794584743643
8.557	273.533	8.41151	262.738	8.62129	142.9	8.47579	140.092	8.53117	226.1	8.38568	221.23	8.55095	222.067	8.40545	221.674	8.53954	232.6	8.39405	229.248	8.59065	77.6667	8.44516	82.3771	8,5628637065416662	13,966666666666667	8,4173891176944444	12,44993141051733
8.57779	269.9	8.4323	262.594	8.64207	139.767	8.49657	140.026	8.55196	221.467	8.40646	221.111	8.57174	224.867	8.42624	221.512	8.56031	230.833	8.41483	229.019	8.61144	77.4333	8.46594	82.1834	8,5836507430555535	12,066666666666666	8,4381761542083318	12,417945053627637
8.59858	270.2	8.45308	262.449	8.66285	143.1	8.51736	139.959	8.57274	227.3	8.42723	220.992	8.59252	225	8.44702	221.35	8.58109	233.233	8.43561	228.792	8.63221	77.8667	8.48672	81.9904	8,6044377795694444	13,533333333333335	8,4589545240416655	12,387759162929413
8.61936	268.333	8.47386	262.305	8.68363	139.3	8.53815	139.892	8.59351	221.333	8.44803	220.873	8.61329	223.5	8.4678	221.189	8.60187	229.567	8.45639	228.564	8.65301	78.2333	8.50751	81.798	8,6252248160694442	13,200000000000001	8.47973	12,359262369833447
8.64014	267.333	8.49464	262.161	8.70442	139.9	8.55893	139.825	8.61429	222.9	8.46881	220.754	8.63408	224.233	8.48858	221.027	8.62265	233	8.47718	228.337	8.6738	81.5	8.5283	81.6063	8,6460205192638888	12,700000000000001	8,5005112636944435	12,332362122058502
8.66092	267.367	8.51542	262.017	8.7252	141.167	8.57972	139.758	8.63508	220.533	8.4896	220.636	8.65486	219.767	8.50937	220.866	8.64345	229	8.49797	228.109	8.69458	81.8	8.54908	81.4151	8,6668075557777779	11,466666666666667	8,5212896335277772	12,306970722259862
8.68169	264.433	8.53622	261.873	8.74599	143.933	8.60051	139.692	8.65587	220.4	8.51039	220.517	8.67564	228	8.53016	220.705	8.66423	228.1	8.51875	227.882	8.71536	77.2667	8.56987	81.2247	8,6875945922916653	14,433333333333334	8,542076670027777	12,282995387624945
8.70248	265.7	8.557	261.729	8.76678	142.333	8.62129	139.625	8.67666	223.233	8.53117	220.399	8.69642	221.767	8.55095	220.544	8.68502	227.033	8.53954	227.656	8.73614	77.8667	8.59065	81.0349	8,7083816288055544	12,066666666666666	8,5628637065416662	12,26036824888247
8.72327	260.6	8.57779	261.586	8.78756	140.533	8.64207	139.558	8.69744	219.4	8.55196	220.281	8.71721	222.5	8.57174	220.383	8.70581	226.167	8.56031	227.43	8.75694	75.9667	8.61144	80.8457	8,729168665305556	12,399999999999999	8,5836507430555535	12,239014731751466
8.74406	268.767	8.59858	261.443	8.80834	142.933	8.66285	139.492	8.71822	225.867	8.57274	220.162	8.73801	216.733	8.59252	220.223	8.72659	232.8	8.58109	227.204	8.77772	77.9333	8.63221	80.6572	8,749968701847223	13,133333333333335	8,6044377795694444	12,218864250205002
8.76485	258.367	8.61936	261.299	8.82912	143.5	8.68363	139.425	8.739	221.633	8.59351	220.044	8.75879	224.8	8.61329	220.062	8.74738	229.7	8.60187	226.978	8.79851	77.2	8.65301	80.4691	8.77076	12.7	8,6252248160694442	12,199850008393959
8.78563	264.467	8.64014	261.156	8.8499	143.9	8.70442	139.359	8.75979	223.967	8.61429	219.927	8.77957	212.167	8.63408	219.902	8.76816	230.433	8.62265	226.753	8.8193	77.2333	8.6738	80.2819	8,791544941541666	13,233333333333334	8,6460205192638888	12,181901545795904
8.80641	257.5	8.66092	261.014	8.87069	141.133	8.7252	139.292	8.78058	220.5	8.63508	219.809	8.80035	222.267	8.65486	219.742	8.78894	233.333	8.64345	226.527	8.84008	79.7333	8.69458	80.0953	8,8123341447222234	14,166666666666666	8,6668075557777779	12,164974025017862
8.82719	264.367	8.68169	260.871	8.89147	142	8.74599	139.226	8.80136	224.433	8.65587	219.691	8.82113	216.533	8.67564	219.582	8.80972	227.133	8.66423	226.302	8.86088	76.3	8.71536	79.9093	8,8331211812222215	11,833333333333334	8,6875945922916653	12,149003214427266
8.84797	257.567	8.70248	260.728	8.91226	140.6	8.76678	139.16	8.82215	219.533	8.67666	219.573	8.84191	216.2	8.69642	219.422	8.83051	226.167	8.68502	226.078	8.88166	77	8.73614	79.7239	8,853916884416666	13	8,7083816288055544	12,133935659373869
8.86877	264.533	8.72327	260.586	8.93305	142.3	8.78756	139.093	8.84294	220.7	8.69744	219.456	8.8627	219.967	8.71721	219.263	8.8513	225.3	8.70581	225.853	8.90245	77.3333	8.75694	79.539	8,8747039209305552	12,633333333333333	8,729168665305556	12,119720823679627
8.88956	264.3	8.74406	260.444	8.95383	138.733	8.80834	139.027	8.86373	214.767	8.71822	219.339	8.88349	215.367	8.73801	219.103	8.87209	223.633	8.72659	225.629	8.92322	76.9	8.77772	79.3549	8,8954909574444443	13,566666666666666	8,749968701847223	12,106302793726417
8.91034	258.833	8.76485	260.302	8.97462	143.833	8.82912	138.961	8.88451	213.733	8.739	219.221	8.90427	217.067	8.75879	218.944	8.89287	228.067	8.74738	225.405	8.94401	74.3667	8.79851	79.1714	8,9162779939444441	13.3	8.77076	12,093653171822174
8.93113	252.6	8.78563	260.16	8.9954	138.733	8.8499	138.895	8.90529	219.733	8.75979	219.104	8.92506	221.7	8.77957	218.785	8.91365	227.767	8.76816	225.182	8.9648	76.4333	8.8193	78.9885	8,9370650304583332	12,766666666666668	8,791544941541666	12,081719455127935
8.95192	262.9	8.80641	260.018	9.01618	139.733	8.87069	138.829	8.92607	223.9	8.78058	218.987	8.94586	224.767	8.80035	218.626	8.93443	227.7	8.78894	224.958	8.98559	77.1667	8.84008	78.8062	8,9578607336527778	12,566666666666666	8,8123341447222234	12,070462679224665
8.9727	252.8	8.82719	259.877	9.03696	141.267	8.89147	138.763	8.94685	224.333	8.80136	218.87	8.96663	215.6	8.82113	218.468	8.95521	222.433	8.80972	224.735	9.00638	73.4333	8.86088	78.6245	8,9786477701666669	13,466666666666667	8,8331211812222215	12,059845825555373
8.99348	253.133	8.84797	259.735	9.05774	139.2	8.91226	138.697	8.96765	220.767	8.82215	218.754	8.98741	221.567	8.84191	218.309	8.976	224.1	8.83051	224.513	9.02715	76.6333	8.88166	78.4435	8,9994348066805543	12,366666666666667	8,853916884416666	12,049827659729056
9.01426	251.867	8.86877	259.594	9.07853	139.9	8.93305	138.631	8.98843	212.967	8.84294	218.637	9.00819	219.1	8.8627	218.151	8.99679	225.067	8.8513	224.29	9.04795	76.3667	8.90245	78.2631	9,0202218431805559	12.8	8,8747039209305552	12,040382543977334
9.03504	256.067	8.88956	259.453	9.09932	140.267	8.95383	138.565	9.00922	216.867	8.86373	218.52	9.02898	219	8.88349	217.993	9.01757	226.467	8.87209	224.068	9.06874	77.6	8.92322	78.0833	9,0410088796944432	12.5	8,8954909574444443	12,031474092559261
9.05583	259.767	8.91034	259.312	9.1201	142.833	8.97462	138.499	9.03	222.633	8.88451	218.404	9.04977	214.133	8.90427	217.835	9.03835	218.933	8.89287	223.846	9.08952	75.2	8.94401	77.9041	9,0618045828888878	11,933333333333334	8,9162779939444441	12,023072004447416
9.07661	260	8.93113	259.171	9.14089	141.9	8.9954	138.433	9.05079	215.8	8.90529	218.288	9.07056	218.867	8.92506	217.677	9.05913	228.6	8.91365	223.625	9.11032	75.2333	8.9648	77.7256	9,0825916194027769	12,966666666666667	8,9370650304583332	12,015147668184504
9.0974	257.133	8.95192	259.031	9.16167	135.933	9.01618	138.367	9.07157	217.967	8.92607	218.171	9.09135	213.733	8.94586	217.52	9.07991	220.233	8.93443	223.404	9.13111	75.9	8.98559	77.5476	9.10338	13,799999999999999	8,9578607336527778	12,007671044525983
9.11819	260.367	8.9727	258.891	9.18245	135.667	9.03696	138.302	9.09235	217.867	8.94685	218.055	9.11213	217.167	8.96663	217.362	9.10069	221.167	8.95521	223.183	9.1519	76.9667	9.00638	77.3702	9,1241743590972213	11,866666666666667	8,9786477701666669	12,000622853638975
9.13897	254.6	8.99348	258.751	9.20323	142.033	9.05774	138.236	9.11313	216.067	8.96765	217.939	9.13291	220.2	8.98741	217.205	9.12147	222.867	8.976	222.962	9.17269	75.9	9.02715	77.1935	9,1449613956111122	11,933333333333334	8,9994348066805543	11,993975812977533
9.15976	261.567	9.01426	258.611	9.22402	136.767	9.07853	138.17	9.13392	215.3	8.98843	217.824	9.1537	222.2	9.00819	217.048	9.14226	225.533	8.99679	222.741	9.19348	71.4333	9.04795	77.0173	9,1657570988055568	11,533333333333333	9,0202218431805559	11,987707197730089
9.18054	260.867	9.03504	258.471	9.2448	139.1	9.09932	138.105	9.15471	215.567	9.00922	217.708	9.17447	217	9.02898	216.891	9.16305	221.4	9.01757	222.521	9.21426	74.4	9.06874	76.8417	9,1865484686527772	13	9,0410088796944432	11,981795558569136
9.20132	260.767	9.05583	258.331	9.26559	137.5	9.1201	138.039	9.1755	218.533	9.03	217.592	9.19525	219.533	9.04977	216.735	9.18383	220.4	9.03835	222.301	9.23504	75.4	9.08952	76.6668	9,2073355051666663	12,133333333333333	9,0618045828888878	11,976218394601514
9.2221	255.067	9.07661	258.192	9.28638	137.833	9.14089	137.974	9.19628	218.4	9.05079	217.477	9.21604	210.7	9.07056	216.578	9.20462	221.2	9.05913	222.082	9.25582	78.5667	9.11032	76.4924	9,2281225416805572	12,733333333333333	9,0825916194027769	11,970961242594912
9.24289	254.667	9.0974	258.053	9.30717	137.467	9.16167	137.908	9.21706	219.4	9.07157	217.362	9.23683	218.8	9.09135	216.422	9.2254	222	9.07991	221.863	9.27662	73.9667	9.13111	76.3186	9,2489095781805553	12.2	9.10338	11,966002676657093
9.26368	256.833	9.11819	257.914	9.32795	141.367	9.18245	137.843	9.23783	219.9	9.09235	217.247	9.25762	215.433	9.11213	216.266	9.24618	219.967	9.10069	221.644	9.2974	70.9	9.1519	76.1454	9,2697052813749981	11.9	9,1241743590972213	11,961326801317652
9.28447	256.433	9.13897	257.775	9.34873	138.3	9.20323	137.778	9.25861	216.033	9.11313	217.132	9.27841	219.2	9.13291	216.11	9.26696	215.433	9.12147	221.425	9.31819	75.3333	9.17269	75.9729	9,290492317888889	11.9	9,1449613956111122	11,956918445341344
9.30526	253.667	9.15976	257.636	9.36951	138	9.22402	137.712	9.27939	210.6	9.13392	217.017	9.29919	219.433	9.1537	215.955	9.28774	219.5	9.14226	221.207	9.33898	72.4667	9.19348	75.8009	9,3112793544027781	13.2	9,1657570988055568	11,95275977535719
9.32604	256.333	9.18054	257.498	9.3903	133.667	9.2448	137.647	9.30018	212.9	9.15471	216.902	9.31997	215.133	9.17447	215.799	9.30853	221.933	9.16305	220.989	9.35976	73.5333	9.21426	75.6296	9,3320663909166637	11,866666666666667	9,1865484686527772	11,948839167949483
9.34681	251.767	9.20132	257.36	9.41108	135.967	9.26559	137.582	9.32097	214.067	9.1755	216.787	9.34074	212.267	9.19525	215.644	9.32932	219.367	9.18383	220.771	9.38056	75.4	9.23504	75.4589	9,352853427416667	12,700000000000001	9,2073355051666663	11,945142987308721
9.3676	257.867	9.2221	257.222	9.43187	135.667	9.28638	137.517	9.34176	218.967	9.19628	216.673	9.36153	215.167	9.21604	215.489	9.35011	221.333	9.20462	220.553	9.40134	70.9667	9.25582	75.2887	9.37365	12,666666666666668	9,2281225416805572	11,941657671667402
9.38838	257.133	9.24289	257.084	9.45266	136.933	9.30717	137.452	9.36254	218.967	9.21706	216.558	9.38231	212.733	9.23683	215.334	9.3709	220.867	9.2254	220.336	9.42213	72.1	9.27662	75.1191	9,394436167124999	12.9	9,2489095781805553	11,938371220655347
9.40915	249.367	9.26368	256.946	9.47345	139.767	9.32795	137.387	9.38333	213.967	9.23783	216.444	9.4031	217.667	9.25762	215.179	9.39169	219.867	9.24618	220.119	9.4429	73.4333	9.2974	74.9501	9,4152232036388881	12,666666666666666	9,2697052813749981	11,935271059167887
9.42993	252.867	9.28447	256.809	9.49424	138.367	9.34873	137.322	9.4041	216.367	9.25861	216.33	9.42388	217.533	9.27841	215.025	9.41247	217.067	9.26696	219.903	9.46368	75.4667	9.31819	74.7817	9,4360102401388879	11,866666666666667	9,290492317888889	11,932349088493925
9.45071	250.8	9.30526	256.671	9.51501	136.6	9.36951	137.257	9.42488	217.767	9.27939	216.216	9.44467	218.9	9.29919	214.87	9.43324	219.9	9.28774	219.686	9.48448	75.1	9.33898	74.6138	9,4567972766527753	11.5	9,3112793544027781	11,92959390492252
9.4715	252.567	9.32604	256.534	9.53579	138.2	9.3903	137.192	9.44566	214	9.30018	216.102	9.46547	209.033	9.31997	214.716	9.45402	218.733	9.30853	219.47	9.50526	71.6333	9.35976	74.4466	9,4775929798472216	13,466666666666667	9,3320663909166637	11,926996006531963
9.49229	251.567	9.34681	256.398	9.55657	136.133	9.41108	137.127	9.46645	212.733	9.32097	215.989	9.48625	213.5	9.34074	214.562	9.47481	215.233	9.32932	219.255	9.52605	72.3333	9.38056	74.2799	9.49838	12,133333333333333	9,352853427416667	11,924546430693154
9.51308	253.5	9.3676	256.261	9.57736	136.167	9.43187	137.062	9.48724	216.733	9.34176	215.875	9.50702	215.167	9.36153	214.409	9.49559	221.6	9.35011	219.039	9.54683	71.2	9.40134	74.1139	9,5191757195555553	13,133333333333335	9.37365	11,922235788746654
9.53386	253.5	9.38838	256.125	9.59815	141.767	9.45266	136.997	9.50803	216.9	9.36254	215.762	9.5278	211.167	9.38231	214.255	9.51638	218.867	9.3709	218.824	9.56761	75.2	9.42213	73.9483	9,5399627560555551	10.9	9,394436167124999	11,920058030448386
9.55465	249.733	9.40915	255.988	9.61894	136.633	9.47345	136.933	9.52881	217.833	9.38333	215.648	9.54858	208.433	9.4031	214.102	9.53717	213.433	9.39169	218.609	9.5884	73.9	9.4429	73.7835	9,5607497925694442	13,766666666666668	9,4152232036388881	11,918004644034276
9.57543	249.933	9.42993	255.852	9.63972	136.8	9.49424	136.868	9.54959	223.033	9.4041	215.535	9.56936	214.133	9.42388	213.949	9.55795	209.967	9.41247	218.395	9.60919	70.9333	9.46368	73.6192	9,5815498291111112	12,233333333333334	9,4360102401388879	11,916068536809963
9.59621	251.5	9.45071	255.717	9.66051	139.533	9.51501	136.803	9.57037	218.467	9.42488	215.422	9.59014	212.433	9.44467	213.796	9.57875	215.933	9.43324	218.18	9.62998	69.5333	9.48448	73.4553	9,602336865611111	12,366666666666665	9,4567972766527753	11,914243019428806
9.61699	248.267	9.4715	255.581	9.6813	139.667	9.53579	136.739	9.59115	213.4	9.44566	215.309	9.61093	217.167	9.46547	213.643	9.59953	215	9.45402	217.967	9.65076	72.5	9.50526	73.2922	9.62312	12,166666666666668	9,4775929798472216	11,912521086365594
9.63777	254.267	9.49229	255.446	9.70209	136.1	9.55657	136.674	9.61193	213.367	9.46645	215.197	9.63172	212.033	9.48625	213.491	9.62031	215.333	9.47481	217.753	9.67154	70.9	9.52605	73.1295	9,6439152719722223	12,866666666666667	9.49838	11,910898221066226
9.65856	252.467	9.51308	255.31	9.72287	138.267	9.57736	136.61	9.63271	216.6	9.48724	215.084	9.6525	213.367	9.50702	213.338	9.64108	215.533	9.49559	217.54	9.69233	69.2333	9.54683	72.9675	9,6647023084861114	13,266666666666666	9,5191757195555553	11,909367454235069
9.67935	255.067	9.53386	255.176	9.74365	136.067	9.59815	136.546	9.6535	217.667	9.50803	214.972	9.6733	215.067	9.5278	213.186	9.66186	212.5	9.51638	217.327	9.71312	72.3	9.56761	72.806	9,6855023450277766	12.6	9,5399627560555551	11,907924768488124
9.70013	255.5	9.55465	255.041	9.76442	132.867	9.61894	136.481	9.67429	214.5	9.52881	214.859	9.69409	207.333	9.54858	213.034	9.68266	219.7	9.53717	217.114	9.7339	71.0333	9.5884	72.6451	9,7062893815277764	12,766666666666666	9,5607497925694442	11,906564516893303
9.72092	253.333	9.57543	254.906	9.78521	136.767	9.63972	136.417	9.69508	215.833	9.54959	214.747	9.71486	211.9	9.56936	212.883	9.70345	215.2	9.55795	216.902	9.75468	69.9667	9.60919	72.4847	9,7270764180416656	12,733333333333334	9,5815498291111112	11,905281214989625
9.74171	254.667	9.59621	254.772	9.806	139.733	9.66051	136.353	9.71586	216.167	9.57037	214.635	9.73564	212.867	9.59014	212.731	9.72423	215.033	9.57875	216.689	9.77546	71.9333	9.62998	72.3249	9,7478634545555547	13,633333333333333	9,602336865611111	11,904072027041451
9.76249	254.1	9.61699	254.638	9.82679	138	9.6813	136.289	9.73664	212.967	9.59115	214.523	9.75642	212.067	9.61093	212.58	9.74502	215.367	9.59953	216.478	9.79625	70.6333	9.65076	72.1657	9,7686548244027769	12,333333333333334	9.62312	11,902931942585951
9.78327	253.133	9.63777	254.504	9.84757	133.133	9.70209	136.225	9.75741	216.167	9.61193	214.412	9.77721	207.667	9.63172	212.429	9.76581	214.367	9.62031	216.266	9.81704	67.0333	9.67154	72.007	9,7894505275972215	13,166666666666666	9,6439152719722223	11,901856798039091
9.80405	252.667	9.65856	254.371	9.86836	137.7	9.72287	136.161	9.77819	209.533	9.63271	214.3	9.79799	207.8	9.6525	212.278	9.78659	220.333	9.64108	216.055	9.83782	70.6667	9.69233	71.8489	9.81024	13,100000000000001	9,6647023084861114	11,90084331988953
9.82483	254.267	9.67935	254.237	9.88914	137.333	9.74365	136.097	9.79899	213.433	9.6535	214.189	9.81878	211.033	9.6733	212.127	9.80737	211.533	9.66186	215.844	9.85861	69.2333	9.71312	71.6913	9.83102	12,700000000000001	9,6855023450277766	11,899887188415013
9.84561	249.167	9.70013	254.104	9.90992	137.433	9.76442	136.033	9.81978	210.767	9.67429	214.078	9.83957	212.7	9.69409	211.977	9.82816	215.767	9.68266	215.634	9.8794	70.1	9.7339	71.5343	9.85181	12,566666666666666	9,7062893815277764	11,898986288428251
9.8664	252.9	9.72092	253.971	9.93069	137.3	9.78521	135.969	9.84056	214.9	9.69508	213.966	9.86036	205.433	9.71486	211.827	9.84895	214.467	9.70345	215.423	9.90019	70.3333	9.75468	71.3779	9,8725986736388887	12.7	9,7270764180416656	11,898136884755921
9.88719	251.5	9.74171	253.838	9.95148	135.5	9.806	135.905	9.86135	213.267	9.71586	213.855	9.88114	209.533	9.73564	211.677	9.86973	217.833	9.72423	215.213	9.92098	72.4667	9.77546	71.222	9,8933943768333314	11,966666666666667	9,7478634545555547	11,897336035562811
9.90798	255.333	9.76249	253.706	9.97227	135.933	9.82679	135.841	9.88213	210.833	9.73664	213.745	9.90192	209.3	9.75642	211.527	9.89053	216.133	9.74502	215.004	9.94175	67.8	9.79625	71.0666	9,9141814133472224	14.1	9,7686548244027769	11,896580814062222
9.92877	259.6	9.78327	253.573	9.99306	136.933	9.84757	135.777	9.90292	217.6	9.75741	213.634	9.9227	210.867	9.77721	211.377	9.91132	212.167	9.76581	214.794	9.96254	70.4333	9.81704	70.9118	9,9349684498472222	12,166666666666666	9,7894505275972215	11,895868630804277
9.94954	249.167	9.80405	253.441	10.0138	135.8	9.86836	135.714	9.92369	217.333	9.77819	213.524	9.94348	205.067	9.79799	211.228	9.93209	213.867	9.78659	214.585	9.98333	68.9	9.83782	70.7576	9,9557468196805541	12,333333333333334	9.81024	11,895197450149848
9.97032	251.267	9.82483	253.31	10.0346	136.233	9.88914	135.65	9.94447	207.7	9.79899	213.413	9.96426	211.733	9.81878	211.079	9.95287	206.067	9.80737	214.377	10.0041	69.6667	9.85861	70.6038	9,9765251895138878	12	9.83102	11,894564640975867
9.99112	253.067	9.84561	253.178	10.0554	136.933	9.90992	135.587	9.96526	212.967	9.81978	213.303	9.98506	207.933	9.83957	210.93	9.97365	213.133	9.82816	214.168	10.0249	69.6333	9.8794	70.4506	9.99732	12,466666666666667	9.85181	11,893968010548086
10.0119	246.867	9.8664	253.047	10.0762	136.367	9.93069	135.523	9.98605	211.033	9.84056	213.193	10.0058	211.4	9.86036	210.781	9.99444	213.667	9.84895	213.96	10.0457	67.5333	9.90019	70.298	10,018094929194444	13,166666666666668	9,8725986736388887	11,893405491327178
10.0327	250.667	9.88719	252.915	10.097	134.467	9.95148	135.46	10.0068	209.9	9.86135	213.083	10.0266	211.767	9.88114	210.632	10.0152	211.567	9.86973	213.753	10.0665	67.1333	9.92098	70.1459	10,038873299013886	12,466666666666667	9,8933943768333314	11,892874919162441
10.0535	261.133	9.90798	252.785	10.1178	134.433	9.97227	135.396	10.0276	211.8	9.88213	212.973	10.0474	213.133	9.90192	210.484	10.036	210.1	9.89053	213.545	10.0873	68.3	9.94175	69.9944	10,059651668847222	12,633333333333333	9,9141814133472224	11,892374897523412
10.0743	250	9.92877	252.654	10.1385	131.567	9.99306	135.333	10.0484	211.4	9.90292	212.864	10.0682	207.6	9.9227	210.336	10.0568	212.1	9.91132	213.338	10.1081	70.3	9.96254	69.8434	10,080430038680555	12,933333333333332	9,9349684498472222	11,891903465593456
10.095	250.5	9.94954	252.523	10.1593	135.367	10.0138	135.27	10.0692	215.367	9.92369	212.754	10.089	206.2	9.94348	210.188	10.0776	214.9	9.93209	213.131	10.1288	69.8	9.98333	69.6929	10,101225741874998	12,600000000000001	9,9557468196805541	11,891459169151304
10.1158	258.867	9.97032	252.393	10.1801	135.733	10.0346	135.206	10.09	214.433	9.94447	212.645	10.1098	209.033	9.96426	210.04	10.0984	210.333	9.95287	212.925	10.1496	71.4667	10.0041	69.5429	10.122	11,899999999999999	9,9765251895138878	11,891040266921408
10.1366	252.167	9.99112	252.263	10.2009	136.1	10.0554	135.143	10.1108	214.7	9.96526	212.536	10.1305	208.167	9.98506	209.893	10.1191	211.367	9.97365	212.719	10.1704	69.0667	10.0249	69.3935	10,142799814888889	11.7	9.99732	11,890645067994088
10.1574	254.167	10.0119	252.134	10.2217	131.2	10.0762	135.08	10.1315	214.433	9.98605	212.427	10.1513	206.933	10.0058	209.745	10.1399	209.533	9.99444	212.513	10.1912	66.8333	10.0457	69.2447	10,163586851402776	12,933333333333334	10,018094929194444	11,890272697739576
10.1782	245.333	10.0327	252.004	10.2425	136	10.097	135.017	10.1523	216.4	10.0068	212.318	10.1721	204.833	10.0266	209.598	10.1607	208.667	10.0152	212.307	10.212	66.8667	10.0665	69.0963	10,184373887916667	13,233333333333334	10,038873299013886	11,889921611750712
10.199	253.9	10.0535	251.875	10.2632	133.933	10.1178	134.954	10.1731	211.533	10.0276	212.209	10.1929	208.633	10.0474	209.452	10.1815	205.2	10.036	212.102	10.2328	66.9	10.0873	68.9485	10,205169591097221	12	10,059651668847222	11,889590593740048
10.2198	252.633	10.0743	251.746	10.284	132.7	10.1385	134.891	10.1939	213.367	10.0484	212.101	10.2137	208.933	10.0682	209.305	10.2023	208.3	10.0568	211.897	10.2535	68.7667	10.1081	68.8012	10,22595662761111	12,233333333333333	10,080430038680555	11,889278496892361
10.2405	256.7	10.095	251.617	10.3048	132.267	10.1593	134.828	10.2147	213.633	10.0692	211.992	10.2345	208.033	10.089	209.159	10.2231	210.333	10.0776	211.692	10.2743	66.3333	10.1288	68.6544	10.2467	13,933333333333334	10,101225741874998	11,888984001588737
10.2613	250.6	10.1158	251.489	10.3256	134.633	10.1801	134.766	10.2355	211.2	10.09	211.884	10.2552	209.333	10.1098	209.012	10.2439	215.533	10.0984	211.488	10.2951	65.1	10.1496	68.5082	10,267530700638885	11,366666666666665	10.122	11,888706466193204
10.2821	253.067	10.1366	251.36	10.3464	133.733	10.2009	134.703	10.2562	212.267	10.1108	211.776	10.276	205.667	10.1305	208.867	10.2646	206.133	10.1191	211.284	10.3159	66.0667	10.1704	68.3625	10,288317737138888	11,299999999999999	10,142799814888889	11,888444801883079
10.3029	250.767	10.1574	251.232	10.3672	136.8	10.2217	134.64	10.277	206.467	10.1315	211.668	10.2968	203.9	10.1513	208.721	10.2854	206.3	10.1399	211.081	10.3367	67.3	10.1912	68.2174	10,309117773680555	10,866666666666667	10,163586851402776	11,888198101223155
10.3237	250.067	10.1782	251.105	10.3879	128.867	10.2425	134.577	10.2978	214.3	10.1523	211.561	10.3176	206.9	10.1721	208.575	10.3062	214.467	10.1607	210.877	10.3575	67.8333	10.212	68.0726	10,329904810194446	13,566666666666666	10,184373887916667	11,887965508642608
10.3444	248.067	10.199	250.977	10.4087	130.5	10.2632	134.515	10.3186	208.2	10.1731	211.453	10.3384	205.167	10.1929	208.43	10.327	211.567	10.1815	210.674	10.3783	65.3333	10.2328	67.9285	10,350691846694444	12,833333333333332	10,205169591097221	11,887746128711328
10.3652	256.533	10.2198	250.85	10.4295	134.867	10.284	134.452	10.3394	215.2	10.1939	211.346	10.3592	204.033	10.2137	208.285	10.3478	206.6	10.2023	210.472	10.399	64.7667	10.2535	67.7848	10,371478883208333	11.2	10,22595662761111	11,887539383469115
10.386	255.633	10.2405	250.723	10.4503	137.267	10.3048	134.39	10.3602	208.4	10.2147	211.239	10.38	206.433	10.2345	208.14	10.3686	214.6	10.2231	210.269	10.4198	66.7333	10.2743	67.6417	10,392265919722224	11,866666666666667	10.2467	11,88734446170346
10.4068	247.567	10.2613	250.596	10.4711	134.833	10.3256	134.328	10.381	212.6	10.2355	211.131	10.4007	203.233	10.2552	207.995	10.3893	203.533	10.2439	210.067	10.4406	64.1333	10.2951	67.4991	10.4131	11,633333333333333	10,267530700638885	11,887160687337776
10.4276	253.467	10.2821	250.469	10.4919	130.667	10.3464	134.265	10.4017	210.733	10.2562	211.025	10.4215	205.667	10.276	207.851	10.4101	209.233	10.2646	209.866	10.4614	67.6333	10.3159	67.357	10,433852992763887	12,566666666666666	10,288317737138888	11,886987422944031
10.4484	250.033	10.3029	250.343	10.5126	134.333	10.3672	134.203	10.4225	209.767	10.277	210.918	10.4423	206.533	10.2968	207.707	10.4309	208.833	10.2854	209.664	10.4822	68.4333	10.3367	67.2154	10,454640029277778	13,266666666666668	10,309117773680555	11,886823968353514
10.4692	254	10.3237	250.217	10.5334	129.9	10.3879	134.141	10.4433	210.667	10.2978	210.811	10.4631	205.8	10.3176	207.563	10.4517	203.067	10.3062	209.463	10.503	65.6333	10.3575	67.0744	10,475427065777778	13,533333333333333	10,329904810194446	11,886669960969705
10.4899	248.5	10.3444	250.091	10.5542	134.5	10.4087	134.078	10.4641	209.9	10.3186	210.705	10.4839	209	10.3384	207.419	10.4725	208.5	10.327	209.263	10.5238	65.5	10.3783	66.9338	10,496214102291665	12,666666666666666	10,350691846694444	11,886524761380363
10.5107	249.133	10.3652	249.966	10.575	132.333	10.4295	134.016	10.4849	210.4	10.3394	210.599	10.5046	202.167	10.3592	207.276	10.4933	208.767	10.3478	209.062	10.5445	68.0667	10.399	66.7938	10,517009805486111	13,200000000000001	10,371478883208333	11,886387865912068
10.5315	252.367	10.386	249.841	10.5958	134.3	10.4503	133.954	10.5057	209.433	10.3602	210.493	10.5254	209.167	10.38	207.132	10.514	204.333	10.3686	208.862	10.5653	68.4333	10.4198	66.6542	10,537796841999999	12.7	10,392265919722224	11,886258799688561
10.5523	250.267	10.4068	249.715	10.6166	131.9	10.4711	133.892	10.5265	208.933	10.381	210.387	10.5462	205.667	10.4007	206.989	10.5348	205.667	10.3893	208.662	10.5861	64.0333	10.4406	66.5152	10,558583878513886	12,333333333333334	10.4131	11,886137041104329
10.5731	254.633	10.4276	249.591	10.6373	135.8	10.4919	133.83	10.5473	208.8	10.4017	210.281	10.567	203.167	10.4215	206.846	10.5556	204.467	10.4101	208.463	10.6069	68.3667	10.4614	66.3766	10,57937091501389	11.2	10,433852992763887	11,886022320019146
10.5939	250.3	10.4484	249.466	10.6581	133.133	10.5126	133.769	10.568	206.7	10.4225	210.176	10.5878	207.3	10.4423	206.704	10.5764	205.733	10.4309	208.264	10.6277	66.0333	10.4822	66.2386	10,600157951527775	12.3	10,454640029277778	11,885914160095851
10.6147	248.367	10.4692	249.342	10.6789	133.3	10.5334	133.707	10.5888	211.8	10.4433	210.07	10.6086	207.967	10.4631	206.562	10.5972	210.833	10.4517	208.065	10.6485	63.9	10.503	66.1011	10,620957988069444	13,166666666666666	10,475427065777778	11,885812186114881
10.6354	250.7	10.4899	249.218	10.6997	131.3	10.5542	133.645	10.6096	209.6	10.4641	209.965	10.6294	204.833	10.4839	206.419	10.618	201.667	10.4725	207.866	10.6693	63.9333	10.5238	65.9639	10,641745024569444	13.1	10,496214102291665	11,885716044311391
10.6562	248.733	10.5107	249.094	10.7205	137.1	10.575	133.583	10.6304	208.767	10.4849	209.86	10.6502	203.333	10.5046	206.278	10.6388	202.933	10.4933	207.668	10.69	65.5333	10.5445	65.8274	10,662532061083335	11,466666666666667	10,517009805486111	11,885625364459997
10.677	251.667	10.5315	248.971	10.7413	134.167	10.5958	133.522	10.6512	207.1	10.5057	209.755	10.6709	208.933	10.5254	206.136	10.6595	203.833	10.514	207.471	10.7108	64.5333	10.5653	65.6913	10,68331909759722	11,166666666666666	10,537796841999999	11,885539907573408
10.6978	250.933	10.5523	248.847	10.7621	131	10.6166	133.46	10.6719	208.4	10.5265	209.65	10.6917	209.333	10.5462	205.994	10.6803	205.367	10.5348	207.273	10.7316	65.2667	10.5861	65.5558	10,704106134111109	12,733333333333333	10,558583878513886	11,885459338261709
10.7186	252.367	10.5731	248.725	10.7828	131.6	10.6373	133.399	10.6927	209.233	10.5473	209.546	10.7125	202.767	10.567	205.853	10.7011	200.033	10.5556	207.076	10.7524	63.8333	10.6069	65.4207	10,724901837291666	12,766666666666668	10,57937091501389	11,885383377003318
10.7394	250.7	10.5939	248.602	10.8036	133.8	10.6581	133.337	10.7135	205.8	10.568	209.441	10.7333	205.5	10.5878	205.712	10.7219	207.433	10.5764	206.879	10.7732	66.1	10.6277	65.2861	10,745688873805555	12,133333333333333	10,600157951527775	11,885311760260681
10.7602	243.7	10.6147	248.479	10.8244	130.1	10.6789	133.276	10.7343	210.567	10.5888	209.337	10.7541	205.533	10.6086	205.571	10.7427	206.533	10.5972	206.682	10.794	64.8333	10.6485	65.152	10,766480243652776	12.1	10,620957988069444	11,88524419857189
10.7809	249	10.6354	248.357	10.8452	130.167	10.6997	133.215	10.7551	209.833	10.6096	209.233	10.7749	205.867	10.6294	205.431	10.7635	209.833	10.618	206.486	10.8148	62.0333	10.6693	65.0184	10,787271613513889	12,033333333333333	10,641745024569444	11,885180542012868
10.8017	247.967	10.6562	248.235	10.866	133.033	10.7205	133.153	10.7759	211.633	10.6304	209.129	10.7956	201.667	10.6502	205.29	10.7843	205.8	10.6388	206.29	10.8355	64.5	10.69	64.8853	10,80805865002778	12	10,662532061083335	11,885120526247842
10.8225	244.733	10.677	248.114	10.8868	129.9	10.7413	133.092	10.7966	211.133	10.6512	209.026	10.8164	202.033	10.6709	205.15	10.805	205.933	10.6595	206.095	10.8563	65.8333	10.7108	64.7526	10,82885435320833	12,266666666666666	10,68331909759722	11,885063943052789
10.8433	248.4	10.6978	247.992	10.9075	133.767	10.7621	133.031	10.8174	203.6	10.6719	208.922	10.8372	204.9	10.6917	205.01	10.8258	207.567	10.6803	205.9	10.8771	63.1667	10.7316	64.6204	10,849641389722221	12,566666666666666	10,704106134111109	11,885010596111419
10.8641	248.333	10.7186	247.871	10.9283	127.933	10.7828	132.97	10.8382	210.6	10.6927	208.819	10.858	201.967	10.7125	204.871	10.8466	201.033	10.7011	205.705	10.8979	64.1	10.7524	64.4888	10,870428426236112	12,799999999999999	10,724901837291666	11,88496027997641
10.8849	248.2	10.7394	247.75	10.9491	132.067	10.8036	132.909	10.859	201.433	10.7135	208.716	10.8788	208.533	10.7333	204.731	10.8674	199.533	10.7219	205.51	10.9187	61.9	10.7732	64.3576	10.8912	12.5	10,745688873805555	11,884912862023587
10.9056	243.833	10.7602	247.63	10.9699	135.3	10.8244	132.848	10.8798	205.8	10.7343	208.613	10.8996	205.433	10.7541	204.592	10.8882	202.567	10.7427	205.316	10.9395	65.9333	10.794	64.2269	10,912002499249999	11.4	10,766480243652776	11,884868147091584
10.9264	248.933	10.7809	247.509	10.9907	134.9	10.8452	132.787	10.9006	208.867	10.7551	208.51	10.9204	204.267	10.7749	204.453	10.9089	206.633	10.7635	205.122	10.9602	61.8333	10.8148	64.0966	10,932802535791666	11,466666666666669	10,787271613513889	11,884825990151329
10.9472	242.733	10.8017	247.389	11.0115	133.333	10.866	132.726	10.9214	204.8	10.7759	208.407	10.9411	204.8	10.7956	204.315	10.9297	197.4	10.7843	204.929	10.981	64.2333	10.8355	63.9668	10,953589572305555	12.8	10,80805865002778	11,884786252915173
10.968	246.7	10.8225	247.27	11.0322	135.967	10.8868	132.666	10.9421	208.267	10.7966	208.305	10.9619	204.3	10.8164	204.176	10.9505	205.567	10.805	204.735	11.0018	61	10.8563	63.8375	10,974376608805555	12,766666666666668	10,82885435320833	11,884748773297067
10.9888	253.5	10.8433	247.15	11.053	131.8	10.9075	132.605	10.9629	202.933	10.8174	208.203	10.9827	202.9	10.8372	204.038	10.9713	202.767	10.8258	204.543	11.0226	64.6	10.8771	63.7087	10,995163645319444	12,566666666666666	10,849641389722221	11,884713452503856
11.0096	252.3	10.8641	247.031	11.0738	128.8	10.9283	132.544	10.9837	207.2	10.8382	208.101	11.0035	203.433	10.858	203.9	10.9921	199.333	10.8466	204.35	11.0434	60.6667	10.8979	63.5804	11,015950681833331	12,266666666666668	10,870428426236112	11,884680151899502
11.0304	250.467	10.8849	246.912	11.0946	129.967	10.9491	132.484	11.0045	206.267	10.859	207.999	11.0243	201.933	10.8788	203.762	11.0129	200.033	10.8674	204.158	11.0642	62.4667	10.9187	63.4525	11,036750718361111	12,600000000000001	10.8912	11,884648755941054
11.0511	245.767	10.9056	246.793	11.1154	134.4	10.9699	132.423	11.0253	212	10.8798	207.897	11.0451	203.1	10.8996	203.625	11.0337	198.833	10.8882	203.966	11.085	62.5333	10.9395	63.3251	11.0575	12,399999999999999	10,912002499249999	11,884619155693674
11.0719	250.367	10.9264	246.675	11.1362	130.733	10.9907	132.363	11.0461	206.767	10.9006	207.795	11.0658	208.867	10.9204	203.487	11.0544	201.267	10.9089	203.774	11.1057	59.7667	10.9602	63.1981	11,078324791388889	11,366666666666667	10,932802535791666	11,884591231508932
11.0927	252.2	10.9472	246.556	11.157	127.433	11.0115	132.303	11.0668	200.933	10.9214	207.694	11.0866	203.667	10.9411	203.35	11.0752	199.533	10.9297	203.583	11.1265	62.6333	10.981	63.0716	11,099111827888889	11,200000000000001	10,953589572305555	11,884564921412608
11.1135	248.167	10.968	246.438	11.1777	128.367	11.0322	132.242	11.0876	208.5	10.9421	207.593	11.1074	201.5	10.9619	203.213	11.096	202.767	10.9505	203.392	11.1473	63.6	11.0018	62.9456	11,119903197749999	12,899999999999999	10,974376608805555	11,884540116143681
11.1343	247.733	10.9888	246.321	11.1985	134.1	11.053	132.182	11.1084	212.267	10.9629	207.492	11.1282	205.967	10.9827	203.077	11.1168	196.333	10.9713	203.202	11.1681	64.1	11.0226	62.8201	11,140698900944445	12.5	10,995163645319444	11,884516729633777
11.1551	245.833	11.0096	246.204	11.2193	132.6	11.0738	132.122	11.1292	203.633	10.9837	207.391	11.149	203.5	11.0035	202.94	11.1376	206.167	10.9921	203.011	11.1889	63.8333	11.0434	62.6949	11,161485937444443	12,266666666666666	11,015950681833331	11,884494680737072
11.1759	245.8	11.0304	246.086	11.2401	132.833	11.0946	132.062	11.15	210.367	11.0045	207.29	11.1698	199.733	11.0243	202.804	11.1584	200.3	11.0129	202.822	11.2097	63.3	11.0642	62.5703	11,182272973958332	11,333333333333334	11,036750718361111	11,884473880327546
11.1966	242.633	11.0511	245.97	11.2609	127.833	11.1154	132.002	11.1708	206.7	11.0253	207.19	11.1906	200.567	11.0451	202.668	11.1792	205.433	11.0337	202.632	11.2305	61.5	11.085	62.4461	11,203060010472223	12,466666666666667	11.0575	11,884454282240119
11.2174	249.733	11.0719	245.853	11.2817	134.9	11.1362	131.942	11.1915	204.533	11.0461	207.09	11.2113	202.867	11.0658	202.533	11.1999	195.7	11.0544	202.443	11.2513	62.4	11.1057	62.3224	11,223847046986109	13,933333333333334	11,078324791388889	11.8844
11.2382	241.533	11.0927	245.737	11.3024	132.2	11.157	131.882	11.2123	206.933	11.0668	206.989	11.2321	202.233	11.0866	202.397	11.2207	202.367	11.0752	202.254	11.272	66.5	11.1265	62.1991	11,244642750180557	12.4	11,099111827888889	11,884418384754504
11.259	253	11.1135	245.621	11.3232	132.6	11.1777	131.822	11.2331	208.233	11.0876	206.89	11.2529	199.567	11.1074	202.262	11.2415	198.167	11.096	202.065	11.2928	61.2667	11.1473	62.0763	11,265429786680555	13.4	11,119903197749999	11,88440195747479
11.2798	241.733	11.1343	245.505	11.344	133.467	11.1985	131.762	11.2539	203.5	11.1084	206.79	11.2737	202.9	11.1282	202.127	11.2623	200.1	11.1168	201.877	11.3136	62.6667	11.1681	61.9539	11.2862	11,533333333333335	11,140698900944445	11,884386466829596
11.3006	245.2	11.1551	245.39	11.3648	131.967	11.2193	131.703	11.2747	204.2	11.1292	206.69	11.2945	202.1	11.149	201.992	11.2831	203.9	11.1376	201.689	11.3344	61.8667	11.1889	61.832	11,307012526388888	11,766666666666666	11,161485937444443	11,884371868458688
11.3214	249.1	11.1759	245.275	11.3856	131.333	11.2401	131.643	11.2955	204.867	11.15	206.591	11.3153	200.667	11.1698	201.858	11.3039	198.967	11.1584	201.501	11.3552	60.1	11.2097	61.7106	11,32779089622222	12.5	11,182272973958332	11,884358105060288
11.3422	244.4	11.1966	245.16	11.4064	130.733	11.2609	131.583	11.3163	205.2	11.1708	206.492	11.3361	203.9	11.1906	201.724	11.3247	200.933	11.1792	201.314	11.376	62.4667	11.2305	61.5896	11,348582266069446	12,399999999999999	11,203060010472223	11,884345128877543
11.3629	243.067	11.2174	245.045	11.4271	126.967	11.2817	131.524	11.337	199.4	11.1915	206.393	11.3568	208.567	11.2113	201.59	11.3454	199.033	11.1999	201.127	11.3967	61.7	11.2513	61.469	11,369360635902776	13,333333333333334	11,223847046986109	11,884332894885032
11.3837	245.4	11.2382	244.931	11.4479	129	11.3024	131.464	11.3578	206.1	11.2123	206.294	11.3776	197.9	11.2321	201.456	11.3662	198.167	11.2207	200.941	11.4175	59.2667	11.272	61.3488	11,390139005722222	10,766666666666666	11,244642750180557	11,884321355963881
11.4045	243.233	11.259	244.817	11.4687	132.2	11.3232	131.405	11.3786	207	11.2331	206.195	11.3984	198.267	11.2529	201.323	11.387	194.933	11.2415	200.755	11.4383	61.8667	11.2928	61.2292	11,410917375555554	12,566666666666666	11,265429786680555	11,884310481696176
11.4253	241.233	11.2798	244.703	11.4895	130.233	11.344	131.346	11.3994	200.1	11.2539	206.097	11.4192	201.433	11.2737	201.189	11.4078	195.433	11.2623	200.569	11.4591	60.5667	11.3136	61.11	11,431700078722223	12,566666666666666	11.2862	11,884300225247978
11.4461	244.1	11.3006	244.589	11.5103	131.5	11.3648	131.286	11.4202	203.7	11.2747	205.998	11.44	199.233	11.2945	201.056	11.4286	197.5	11.2831	200.383	11.4799	58.6667	11.3344	60.9912	11,452495781916667	13,200000000000001	11,307012526388888	11,884290559582016
11.4669	244.7	11.3214	244.476	11.5311	128.9	11.3856	131.227	11.441	206.033	11.2955	205.9	11.4607	197.067	11.3153	200.923	11.4494	198.3	11.3039	200.198	11.5007	59.2333	11.3552	60.8728	11,473274151749997	12	11,32779089622222	11,884281450446737
11.4876	242.7	11.3422	244.363	11.5518	127.433	11.4064	131.168	11.4618	207.467	11.3163	205.802	11.4815	197.9	11.3361	200.791	11.4701	198.267	11.3247	200.013	11.5215	58.9667	11.376	60.7548	11,494052521569445	12,399999999999999	11,348582266069446	11,884272856894622
11.5084	239.7	11.3629	244.25	11.5726	128.367	11.4271	131.109	11.4826	205.167	11.337	205.705	11.5023	203.4	11.3568	200.659	11.4909	193.6	11.3454	199.828	11.5422	58.5667	11.3967	60.6374	11,514839558083333	12,133333333333333	11,369360635902776	11,884264759881416
11.5292	237.733	11.3837	244.138	11.5934	133.867	11.4479	131.05	11.5033	207	11.3578	205.607	11.5231	197.233	11.3776	200.527	11.5117	197.5	11.3662	199.644	11.563	59.2	11.4175	60.5203	11,535626594597222	11.7	11,390139005722222	11,884257125801891
11.55	241.333	11.4045	244.026	11.6142	129.333	11.4687	130.991	11.5241	198.033	11.3786	205.51	11.5439	198.667	11.3984	200.395	11.5325	195.167	11.387	199.46	11.5838	58.8333	11.4383	60.4037	11.5564	12,200000000000001	11,410917375555554	11,884249928188691
11.5708	243.533	11.4253	243.914	11.635	126.267	11.4895	130.932	11.5449	208.267	11.3994	205.413	11.5647	195.433	11.4192	200.263	11.5533	194.267	11.4078	199.277	11.6046	60.9333	11.4591	60.2875	11,577213667638889	12	11,431700078722223	11,884243140713698
11.5916	239.633	11.4461	243.803	11.6558	130.3	11.5103	130.873	11.5657	204.9	11.4202	205.316	11.5855	201.567	11.44	200.132	11.5741	195.533	11.4286	199.094	11.6254	59.6667	11.4799	60.1718	11,598000704152776	13,399999999999999	11,452495781916667	11,884236737494417
11.6123	232.467	11.4669	243.691	11.6766	131.667	11.5311	130.815	11.5865	205.9	11.441	205.219	11.6062	197.733	11.4607	200.001	11.5949	191.667	11.4494	198.911	11.6462	62	11.5007	60.0565	11,618787740652778	11,966666666666667	11,473274151749997	11,884230705550872
11.6331	247.733	11.4876	243.58	11.6973	130.3	11.5518	130.756	11.6072	199.067	11.4618	205.122	11.627	207.5	11.4815	199.87	11.6156	197.567	11.4701	198.728	11.6669	57.9333	11.5215	59.9416	11,639574777166667	12,733333333333334	11,494052521569445	11,884225018474476
11.6539	235.733	11.5084	243.47	11.7181	130.367	11.5726	130.698	11.628	201.4	11.4826	205.026	11.6478	198.4	11.5023	199.739	11.6364	195.6	11.4909	198.546	11.6877	58.2	11.5422	59.8272	11,660383480388887	12,266666666666666	11,514839558083333	11,884219654376796
11.6747	245.1	11.5292	243.359	11.7389	129.167	11.5934	130.639	11.6488	205.733	11.5033	204.929	11.6686	196.1	11.5231	199.609	11.6572	195.5	11.5117	198.364	11.7085	58.5	11.563	59.7132	11,681170516888889	13,233333333333334	11,535626594597222	11,884214597087526
11.6955	238.333	11.55	243.249	11.7597	126.533	11.6142	130.581	11.6696	203.533	11.5241	204.833	11.6894	198.067	11.5439	199.479	11.678	195.933	11.5325	198.183	11.7293	56.3333	11.5838	59.5996	11,701957553402776	12.8	11.5564	11,884209826163435
11.7163	233.033	11.5708	243.139	11.7805	129.533	11.635	130.522	11.6904	195.433	11.5449	204.738	11.7102	198.533	11.5647	199.349	11.6988	199.033	11.5533	198.001	11.7501	59.4	11.6046	59.4864	11,722744589916665	11.6	11,577213667638889	11,884205331015199
11.7371	238.733	11.5916	243.03	11.8012	132.633	11.6558	130.464	11.7112	200.767	11.5657	204.642	11.7309	197.133	11.5855	199.219	11.7196	196.4	11.5741	197.821	11.7709	62.9667	11.6254	59.3737	11,743531626430555	12,666666666666668	11,598000704152776	11,88420109297453
11.7579	241.167	11.6123	242.92	11.822	132.233	11.6766	130.406	11.7319	205.333	11.5865	204.546	11.7517	198.167	11.6062	199.09	11.7404	195.333	11.5949	197.64	11.7917	60.4333	11.6462	59.2613	11,764327329624999	11.6	11,618787740652778	11,884197097335781
11.7786	246.5	11.6331	242.811	11.8428	127.367	11.6973	130.348	11.7527	200.833	11.6072	204.451	11.7725	199	11.627	198.961	11.7611	193.3	11.6156	197.46	11.8125	57	11.6669	59.1494	11,785114366124999	11.9	11,639574777166667	11,884193330234393
11.7994	236.233	11.6539	242.703	11.8636	129.233	11.7181	130.289	11.7735	206	11.628	204.356	11.7933	197.167	11.6478	198.832	11.7819	198.767	11.6364	197.28	11.8332	59.5333	11.6877	59.0379	11,805901402638886	11,833333333333334	11,660383480388887	11,884189775004941
11.8202	234.333	11.6747	242.594	11.8844	126.667	11.7389	130.231	11.7943	207.8	11.6488	204.261	11.8141	200.567	11.6686	198.703	11.8027	194.267	11.6572	197.101	11.854	59.1	11.7085	58.9268	11,826688439152777	11,966666666666667	11,681170516888889	11,884186426716834
11.841	242.933	11.6955	242.486	11.9052	127.067	11.7597	130.174	11.8151	204.9	11.6696	204.166	11.8349	195.033	11.6894	198.575	11.8235	194.133	11.678	196.921	11.8748	58.0333	11.7293	58.8161	11,847475475666666	11,899999999999999	11,701957553402776	11,884183269939847
11.8618	238.567	11.7163	242.378	11.9259	126.9	11.7805	130.116	11.8359	203.1	11.6904	204.072	11.8557	195.267	11.7102	198.447	11.8443	196.6	11.6988	196.743	11.8956	58.4667	11.7501	58.7059	11,868275512194444	12,200000000000001	11,722744589916665	11,884180293720206
11.8826	233.9	11.7371	242.271	11.9467	130.767	11.8012	130.058	11.8567	197.2	11.7112	203.977	11.8764	199.367	11.7309	198.319	11.8651	192.733	11.7196	196.564	11.9164	60.7667	11.7709	58.5959	11,889062548708331	13,166666666666666	11,743531626430555	11,884177487730632
11.9034	241.933	11.7579	242.163	11.9675	128.9	11.822	130	11.8775	203.7	11.7319	203.883	11.8972	197.433	11.7517	198.191	11.8858	195.133	11.7404	196.386	11.9372	58.8667	11.7917	58.4865	11,909849585208333	11.6	11,764327329624999	11,884174841163746
11.9241	238.3	11.7786	242.056	11.9883	130.1	11.8428	129.942	11.8982	207.3	11.7527	203.789	11.918	195.967	11.7725	198.064	11.9066	193	11.7611	196.208	11.958	56.7667	11.8125	58.3774	11,930636621722222	12,866666666666667	11,785114366124999	11,884172347042709
11.9449	247.333	11.7994	241.95	12.0091	129.867	11.8636	129.885	11.919	208.933	11.7735	203.696	11.9388	194.333	11.7933	197.936	11.9274	198.533	11.7819	196.031	11.9788	59.8333	11.8332	58.2688	11,951423658236109	12,366666666666667	11,805901402638886	11,884169995577318
11.9657	236.133	11.8202	241.843	12.0299	128.8	11.8844	129.827	11.9398	203.3	11.7943	203.602	11.9596	197.033	11.8141	197.809	11.9482	195.1	11.8027	195.854	11.9995	56.8667	11.854	58.1607	11,972219361430556	13,266666666666666	11,826688439152777	11,884167778608148
11.9865	239.833	11.841	241.737	12.0507	129.433	11.9052	129.77	11.9606	203.3	11.8151	203.509	11.9804	192.833	11.8349	197.683	11.969	191.733	11.8235	195.677	12.0203	56.4667	11.8748	58.0528	11,993006397944443	12,799999999999999	11,847475475666666	11,884165688442462
12.0073	243.833	11.8618	241.631	12.0714	125	11.9259	129.712	11.9814	199.8	11.8359	203.415	12.0011	197.667	11.8557	197.556	11.9898	191.167	11.8443	195.501	12.0411	57.4	11.8956	57.9454	12,013793434444443	13,433333333333334	11,868275512194444	11,884163716631075
12.028	238.133	11.8826	241.525	12.0922	127.4	11.9467	129.655	12.0021	204.567	11.8567	203.322	12.0219	196.333	11.8764	197.43	12.0105	191.7	11.8651	195.324	12.0619	55.3667	11.9164	57.8384	12,034580470958334	13,066666666666666	11,889062548708331	11,884161858797402
12.0488	238.567	11.9034	241.42	12.113	131.567	11.9675	129.598	12.0229	204.6	11.8775	203.229	12.0427	194.6	11.8972	197.304	12.0313	194.7	11.8858	195.149	12.0827	58	11.9372	57.7318	12,055367507472221	11,933333333333334	11,909849585208333	11,884160107225849
12.0696	241.8	11.9241	241.315	12.1338	129.933	11.9883	129.541	12.0437	201.633	11.8982	203.137	12.0635	200.9	11.918	197.178	12.0521	190.867	11.9066	194.973	12.1035	58.7667	11.958	57.6256	12,076167543999999	12,466666666666667	11,930636621722222	11,884158455838573
12.0904	233.1	11.9449	241.21	12.1546	127.3	12.0091	129.483	12.0645	205.067	11.919	203.044	12.0843	196.6	11.9388	197.053	12.0729	194.2	11.9274	194.798	12.1242	56.5	11.9788	57.5197	12,096954580513888	12,766666666666666	11,951423658236109	11,884156898905356
12.1112	230.833	11.9657	241.106	12.1754	125.167	12.0299	129.426	12.0853	201.367	11.9398	202.952	12.1051	194.567	11.9596	196.927	12.0937	194.833	11.9482	194.623	12.145	57.6667	11.9995	57.4144	12,117741617027779	12,866666666666667	11,972219361430556	11,884155430429589
12.132	233.567	11.9865	241.002	12.1961	134.133	12.0507	129.369	12.1061	203.4	11.9606	202.86	12.1259	199.433	11.9804	196.802	12.1145	197.2	11.969	194.449	12.1658	56.4333	12.0203	57.3094	12,138528653541666	12,466666666666665	11,993006397944443	11,88415404654009
12.1528	237.7	12.0073	240.898	12.2169	126.733	12.0714	129.312	12.1269	206.2	11.9814	202.768	12.1467	196.833	12.0011	196.678	12.1352	193.067	11.9898	194.275	12.1866	56.8333	12.0411	57.2048	12,159315690041666	11,600000000000001	12,013793434444443	11,884152741804654
12.1735	234.967	12.028	240.794	12.2377	122.167	12.0922	129.256	12.1476	201.3	12.0021	202.677	12.1674	197.733	12.0219	196.553	12.156	192.6	12.0105	194.101	12.2074	56.9333	12.0619	57.1006	12,180111393236111	12,466666666666667	12,034580470958334	11,884151511695917
12.1943	240.233	12.0488	240.691	12.2585	123.933	12.113	129.199	12.1684	198.8	12.0229	202.585	12.1882	195.8	12.0427	196.429	12.1768	190.8	12.0313	193.928	12.2282	55.9333	12.0827	56.9967	12.2009	12.2	12,055367507472221	11,884150351945483
12.2151	238.267	12.0696	240.588	12.2793	128.2	12.1338	129.142	12.1892	202.3	12.0437	202.494	12.209	198.633	12.0635	196.305	12.1976	194.467	12.0521	193.755	12.249	54.9	12.1035	56.8933	12,221685466263889	11,700000000000001	12,076167543999999	11,884149257865222
12.2359	239.467	12.0904	240.485	12.3001	128.267	12.1546	129.085	12.21	205.067	12.0645	202.403	12.2298	196.767	12.0843	196.181	12.2184	191.767	12.0729	193.582	12.2698	55.4667	12.1242	56.7903	12,242472502763889	12.5	12,096954580513888	11,88414822702673
12.2567	238.267	12.1112	240.383	12.3208	128.733	12.1754	129.029	12.2308	202.067	12.0853	202.312	12.2506	195	12.1051	196.058	12.2392	192.567	12.0937	193.409	12.2906	55.5667	12.145	56.6876	12,263259539277778	12,033333333333333	12,117741617027779	11,884147255148923
12.2775	236.767	12.132	240.281	12.3416	130.833	12.1961	128.972	12.2516	206.3	12.1061	202.221	12.2714	195.2	12.1259	195.934	12.2599	195.033	12.1145	193.237	12.3113	56.9333	12.1658	56.5854	12,284059575819443	11.9	12,138528653541666	11,884146338859438
12.2983	235.767	12.1528	240.179	12.3624	128.467	12.2169	128.916	12.2724	199.267	12.1269	202.131	12.2921	186.667	12.1467	195.811	12.2807	187.8	12.1352	193.066	12.3321	56.2667	12.1866	56.4834	12,304850945652778	12,833333333333334	12,159315690041666	11,884145474978803
12.319	235.167	12.1735	240.077	12.3832	128.2	12.2377	128.86	12.2931	204.3	12.1476	202.04	12.3129	191.1	12.1674	195.688	12.3015	189.933	12.156	192.894	12.3529	55.8	12.2074	56.3819	12,325650982194444	12,366666666666667	12,180111393236111	11,884144660179736
12.3398	243.5	12.1943	239.976	12.404	124.767	12.2585	128.803	12.3139	202.333	12.1684	201.95	12.3337	192.767	12.1882	195.566	12.3223	189.7	12.1768	192.723	12.3737	54.4333	12.2282	56.2808	12,346438018708334	11,833333333333334	12.2009	11,884143892314258
12.3606	236.167	12.2151	239.875	12.4248	125.267	12.2793	128.747	12.3347	200	12.1892	201.86	12.3545	192.767	12.209	195.444	12.3431	189.167	12.1976	192.553	12.3945	53.4333	12.249	56.1801	12,367216388541666	11,700000000000001	12,221685466263889	11,884143168368253
12.3814	240.033	12.2359	239.774	12.4456	129.233	12.3001	128.691	12.3555	203.8	12.21	201.77	12.3753	193.467	12.2298	195.322	12.3639	191.933	12.2184	192.382	12.4153	55.9	12.2698	56.0797	12,388007758388888	11,833333333333334	12,242472502763889	11,884142485829665
12.4022	236.033	12.2567	239.674	12.4663	128.1	12.3208	128.635	12.3763	200.333	12.2308	201.681	12.3961	192.9	12.2506	195.2	12.3847	193	12.2392	192.212	12.4361	56.4333	12.2906	55.9797	12,408786128222221	11,433333333333334	12,263259539277778	11,884141842330125
12.4229	240.267	12.2775	239.574	12.4871	128.5	12.3416	128.579	12.3971	199.1	12.2516	201.591	12.4168	192.967	12.2714	195.078	12.4054	194.067	12.2599	192.042	12.4568	54.7	12.3113	55.8801	12,429564498041666	12,633333333333333	12,284059575819443	11,884141235268372
12.4437	235.2	12.2983	239.474	12.5079	123.733	12.3624	128.523	12.4179	206.2	12.2724	201.502	12.4376	192.433	12.2921	194.957	12.4262	195.533	12.2807	191.873	12.4776	54.1667	12.3321	55.781	12,450342867875001	13,600000000000001	12,304850945652778	11,884140663181228
12.4645	236.667	12.319	239.374	12.5287	126.8	12.3832	128.467	12.4386	199.6	12.2931	201.413	12.4584	195.133	12.3129	194.836	12.447	187.367	12.3015	191.704	12.4984	53.4667	12.3529	55.6821	12,471121237708333	11.9	12,325650982194444	11,884140123604013
12.4853	237.2	12.3398	239.275	12.5495	129	12.404	128.411	12.4594	203.3	12.3139	201.325	12.4792	191.667	12.3337	194.715	12.4678	188.633	12.3223	191.535	12.5192	56.9667	12.3737	55.5837	12,491908274208333	13	12,346438018708334	11,884139615216313
12.5061	239	12.3606	239.176	12.5703	124.7	12.4248	128.356	12.4802	198.567	12.3347	201.236	12.5	197.033	12.3545	194.595	12.4886	194.933	12.3431	191.367	12.54	58.9667	12.3945	55.4855	12,51269531072222	12.8	12,367216388541666	11.8841
12.5269	238.533	12.3814	239.077	12.5911	127.4	12.4456	128.3	12.501	206.4	12.3555	201.148	12.5208	196.3	12.3753	194.474	12.5094	192.5	12.3639	191.199	12.5608	54.6333	12.4153	55.3878	12,533482347236111	12,266666666666668	12,388007758388888	11,884138684103709
12.5476	239.333	12.4022	238.979	12.6118	132.367	12.4663	128.244	12.5218	206.267	12.3763	201.059	12.5416	195.333	12.3961	194.354	12.5302	197.033	12.3847	191.031	12.5815	57.3333	12.4361	55.2905	12.5543	13,466666666666665	12,408786128222221	11,884138258223336
12.5684	231.767	12.4229	238.881	12.6326	127.867	12.4871	128.189	12.5426	198.267	12.3971	200.971	12.5623	190.833	12.4168	194.234	12.5509	191.1	12.4054	190.864	12.6023	55.8	12.4568	55.1935	12,575056420249998	12.3	12,429564498041666	11,884137856692119
12.5892	235.5	12.4437	238.783	12.6534	126.733	12.5079	128.134	12.5634	203.9	12.4179	200.884	12.5831	195.267	12.4376	194.115	12.5717	187.7	12.4262	190.697	12.6231	54.1667	12.4776	55.0969	12,595852123444445	13.5	12,450342867875001	11,884137478117921
12.61	231.7	12.4645	238.685	12.6742	128.133	12.5287	128.078	12.5841	201.033	12.4386	200.796	12.6039	192.733	12.4584	193.995	12.5925	184.4	12.447	190.53	12.6439	56.0333	12.4984	55.0007	12,616639159958332	11,866666666666665	12,471121237708333	11,884137121188212
12.6308	238.433	12.4853	238.588	12.695	130.967	12.5495	128.023	12.6049	202.233	12.4594	200.709	12.6247	197.7	12.4792	193.876	12.6133	188.267	12.4678	190.364	12.6647	53.2	12.5192	54.9048	12,637426196472219	12,333333333333334	12,491908274208333	11,884136784529218
12.6515	237.633	12.5061	238.491	12.7158	127.433	12.5703	127.968	12.6257	198.533	12.4802	200.621	12.6455	193.1	12.5	193.757	12.6341	189.733	12.4886	190.198	12.6855	58.2667	12.54	54.8093	12,658217566319443	10,866666666666667	12,51269531072222	11,88413646712606
12.6723	236.867	12.5269	238.394	12.7366	127.4	12.5911	127.913	12.6465	197.8	12.501	200.534	12.6663	190.533	12.5208	193.639	12.6548	188.233	12.5094	190.033	12.7063	54.2667	12.5608	54.7142	12,679008936166667	11,933333333333334	12,533482347236111	11,884136167877362
12.6931	235.6	12.5476	238.298	12.7573	126.433	12.6118	127.857	12.6673	198	12.5218	200.448	12.6871	192.167	12.5416	193.521	12.6756	189.833	12.5302	189.867	12.727	55.2667	12.5815	54.6194	12,699808972708333	10,833333333333334	12.5543	11,884135885744749
12.7139	239.233	12.5684	238.202	12.7781	126.7	12.6326	127.802	12.6881	200.7	12.5426	200.361	12.7079	190.733	12.5623	193.403	12.6964	193.3	12.5509	189.702	12.7478	55.8333	12.6023	54.525	12,72059600922222	13,033333333333333	12,575056420249998	11,884135619749234
12.7347	229.4	12.5892	238.106	12.7989	131.433	12.6534	127.748	12.7089	201.5	12.5634	200.274	12.7286	200.233	12.5831	193.285	12.7172	188	12.5717	189.538	12.7686	53.3333	12.6231	54.4309	12,741383045722222	12.9	12,595852123444445	11,884135368866316
12.7555	238.533	12.61	238.01	12.8197	127.1	12.6742	127.693	12.7296	196.733	12.5841	200.188	12.7494	192.733	12.6039	193.167	12.738	188.133	12.5925	189.374	12.7894	53.3333	12.6439	54.3372	12,762170082236111	11,700000000000001	12,616639159958332	11,884135132434617
12.7763	235.4	12.6308	237.915	12.8405	128.2	12.695	127.638	12.7504	200.433	12.6049	200.102	12.7702	193.467	12.6247	193.05	12.7588	194.433	12.6133	189.21	12.8102	55.3	12.6647	54.2439	12,782957118749998	10.9	12,637426196472219	11,884134909526066
12.7971	243	12.6515	237.82	12.8613	126.967	12.7158	127.583	12.7712	200.733	12.6257	200.016	12.791	195.667	12.6455	192.933	12.7795	186.067	12.6341	189.046	12.831	56.7	12.6855	54.1509	12,803757155277776	12,166666666666666	12,658217566319443	11,884134699324649
12.8178	233.4	12.6723	237.725	12.8821	125.733	12.7366	127.529	12.792	204.933	12.6465	199.931	12.8118	193.5	12.6663	192.816	12.8003	184.933	12.6548	188.883	12.8517	54.3	12.7063	54.0582	12,824544191791667	13,066666666666666	12,679008936166667	11,884134501148528
12.8386	242.3	12.6931	237.631	12.9028	127.367	12.7573	127.474	12.8128	199.633	12.6673	199.845	12.8326	189.6	12.6871	192.699	12.8211	188.133	12.6756	188.72	12.8725	57.8333	12.727	53.9659	12,845333394972222	11.6	12,699808972708333	11,884134314234144
12.8594	236.533	12.7139	237.537	12.9236	123.367	12.7781	127.42	12.8336	200.2	12.6881	199.76	12.8533	191.067	12.7079	192.583	12.8419	191.067	12.6964	188.557	12.8933	49.7333	12.7478	53.8741	12,866122598152776	12.2	12,72059600922222	11,884134138124091
12.8802	245.567	12.7347	237.443	12.9444	125.567	12.7989	127.365	12.8543	201.933	12.7089	199.675	12.8741	189.067	12.7286	192.467	12.8627	187.633	12.7172	188.395	12.9141	54.4333	12.7686	53.7825	12,886909634666667	12,566666666666666	12,741383045722222	11,884133972086982
12.901	233.1	12.7555	237.349	12.9652	126.633	12.8197	127.311	12.8751	202.733	12.7296	199.59	12.8949	190.767	12.7494	192.351	12.8835	186.3	12.738	188.233	12.9349	54.8333	12.7894	53.6913	12,907709671194446	12	12,762170082236111	11,884133815546671
12.9218	239.367	12.7763	237.256	12.986	126.367	12.8405	127.257	12.8959	202.667	12.7504	199.505	12.9157	191.133	12.7702	192.235	12.9043	190.3	12.7588	188.071	12.9557	54.7667	12.8102	53.6003	12,92849670770833	12.3	12,782957118749998	11,884133667959969
12.9426	237.533	12.7971	237.163	13.0068	130.833	12.8613	127.202	12.9167	203.8	12.7712	199.421	12.9365	192.1	12.791	192.12	12.925	183.133	12.7795	187.91	12.9765	54.8	12.831	53.5099	12,949283744222221	10,833333333333334	12,803757155277776	11,884133528730285
12.9634	236.667	12.8178	237.07	13.0275	128.933	12.8821	127.148	12.9375	200.2	12.792	199.337	12.9572	186.567	12.8118	192.005	12.9458	185.267	12.8003	187.749	12.9972	51.7667	12.8517	53.4197	12,970070780722221	12.1	12,824544191791667	11,884133397548581
12.9841	235.167	12.8386	236.978	13.0483	126.3	12.9028	127.094	12.9582	198.267	12.8128	199.253	12.978	190.567	12.8326	191.89	12.9666	189.467	12.8211	187.589	13.018	53.9	12.8725	53.3299	12,990857817236108	13,833333333333334	12,845333394972222	11,884133273857541
13.0049	235.433	12.8594	236.885	13.0691	129.567	12.9236	127.04	12.979	199.967	12.8336	199.169	12.9988	190.567	12.8533	191.775	12.9874	183.233	12.8419	187.428	13.0388	52.6667	12.8933	53.2404	13,011657853777775	11,633333333333333	12,866122598152776	11,884133157241957
13.0257	241.067	12.8802	236.794	13.0899	123.767	12.9444	126.986	12.9998	198.133	12.8543	199.085	13.0196	191.967	12.8741	191.661	13.0082	183.633	12.8627	187.269	13.0596	54.4	12.9141	53.1512	13,032444890277779	12,533333333333333	12,886909634666667	11,88413304730822
13.0465	240.2	12.901	236.702	13.1107	127.633	12.9652	126.933	13.0206	201.567	12.8751	199.002	13.0404	190.667	12.8949	191.547	13.029	183.767	12.8835	187.109	13.0804	54.1333	12.9349	53.0624	13,053227593458333	12,366666666666665	12,907709671194446	11,884132943599418
13.0673	240.933	12.9218	236.611	13.1315	128.9	12.986	126.879	13.0414	196.533	12.8959	198.918	13.0612	190.4	12.9157	191.433	13.0498	190.767	12.9043	186.95	13.1012	53.1333	12.9557	52.9739	13,074014629958333	12.2	12,92849670770833	11,884132845885363
13.0881	239.567	12.9426	236.52	13.1522	126.233	13.0068	126.825	13.0622	199	12.9167	198.835	13.082	192.533	12.9365	191.319	13.0705	190.567	12.925	186.791	13.122	53.4	12.9765	52.8858	13,094801666472222	12,233333333333334	12,949283744222221	11,884132753760245
13.1089	239.467	12.9634	236.429	13.173	124.933	13.0275	126.772	13.083	203.067	12.9375	198.752	13.1027	192.9	12.9572	191.206	13.0913	185.233	12.9458	186.632	13.1427	55.0667	12.9972	52.798	13,115601702999998	12.5	12,970070780722221	11,884132666904392
13.1296	237.9	12.9841	236.338	13.1938	127.6	13.0483	126.718	13.1037	198.2	12.9582	198.67	13.1235	186.833	12.978	191.093	13.1121	190.333	12.9666	186.474	13.1635	53.8333	13.018	52.7105	13,136388739513887	12.4	12,990857817236108	11,88413258501642
13.1504	237.867	13.0049	236.248	13.2146	126.067	13.0691	126.665	13.1245	197.633	12.979	198.587	13.1443	190.067	12.9988	190.98	13.1329	183.833	12.9874	186.316	13.1843	53.5333	13.0388	52.6234	13,157175776027778	11,766666666666668	13,011657853777775	11,884132507765308
13.1712	240.833	13.0257	236.158	13.2354	128.333	13.0899	126.611	13.1453	196.733	12.9998	198.505	13.1651	189.1	13.0196	190.867	13.1537	185.1	13.0082	186.159	13.2051	53.7667	13.0596	52.5366	13,177962812541665	13.4	13,032444890277779	11,884132434979591
13.192	234.933	13.0465	236.069	13.2562	129.933	13.1107	126.558	13.1661	200.033	13.0206	198.423	13.1859	193	13.0404	190.755	13.1744	180.767	13.029	186.001	13.2259	51.6333	13.0804	52.4502	13,198749849041665	12.4	13,053227593458333	11,884132366370881
13.2128	232.8	13.0673	235.979	13.277	127.767	13.1315	126.505	13.1869	195.7	13.0414	198.341	13.2067	192.467	13.0612	190.643	13.1952	182.667	13.0498	185.844	13.2467	52.8333	13.1012	52.3641	13,219549885583332	11,233333333333333	13,074014629958333	11,884132301672484
13.2336	234.233	13.0881	235.89	13.2977	123.8	13.1522	126.452	13.2077	197.233	13.0622	198.259	13.2274	188.767	13.082	190.531	13.216	185.7	13.0705	185.688	13.2675	51.1	13.122	52.2783	13,240336922097223	12,866666666666667	13,094801666472222	11,88413224067463
13.2543	237.267	13.1089	235.802	13.3185	127.1	13.173	126.399	13.2285	195.9	13.083	198.177	13.2482	193.633	13.1027	190.419	13.2368	184.933	13.0913	185.532	13.2882	54	13.1427	52.1928	13,261115291916665	11.7	13,115601702999998	11,884132183130747
13.2751	236.4	13.1296	235.713	13.3393	129.467	13.1938	126.346	13.2492	197.833	13.1037	198.096	13.269	188.6	13.1235	190.308	13.2576	184.533	13.1121	185.376	13.309	52.9667	13.1635	52.1077	13,281893661749999	11,700000000000001	13,136388739513887	11,884132128913109
13.2959	236.467	13.1504	235.625	13.3601	124.233	13.2146	126.293	13.27	192.567	13.1245	198.015	13.2898	181.933	13.1443	190.197	13.2784	183.767	13.1329	185.22	13.3298	53.1667	13.1843	52.0229	13,302676364916666	12.1	13,157175776027778	11,884132077796549
13.3167	237.6	13.1712	235.537	13.3809	124.333	13.2354	126.24	13.2908	199.467	13.1453	197.934	13.3106	195.567	13.1651	190.086	13.2992	182.8	13.1537	185.065	13.3506	53.9333	13.2051	51.9384	13,323467734763888	11,866666666666665	13,177962812541665	11,884132029603697
13.3375	235.967	13.192	235.449	13.4017	126.933	13.2562	126.187	13.3116	199.267	13.1661	197.853	13.3314	194.267	13.1859	189.975	13.32	184.7	13.1744	184.91	13.3714	53.4667	13.2259	51.8542	13,34424610459722	12,233333333333334	13,198749849041665	11,884131984167327
13.3583	238.367	13.2128	235.362	13.4225	125.467	13.277	126.134	13.3324	201.967	13.1869	197.773	13.3521	187.767	13.2067	189.865	13.3407	184	13.1952	184.756	13.3922	52.3	13.2467	51.7704	13,365024474430554	11,666666666666666	13,219549885583332	11,884131941303764
13.3791	240.333	13.2336	235.275	13.4432	125.7	13.2977	126.082	13.3531	199.6	13.2077	197.692	13.3729	189.367	13.2274	189.754	13.3615	181.733	13.216	184.601	13.413	53.0667	13.2675	51.6869	13,385811510944444	12,933333333333334	13,240336922097223	11,884131900917872
13.3998	237.9	13.2543	235.188	13.464	128.4	13.3185	126.029	13.3739	198.733	13.2285	197.612	13.3937	190.167	13.2482	189.644	13.3823	185.4	13.2368	184.448	13.4338	52.2667	13.2882	51.6038	13,406598547444444	11,833333333333334	13,261115291916665	11,884131862857336
13.4206	240.7	13.2751	235.102	13.4848	125.567	13.3393	125.977	13.3947	198.667	13.2492	197.532	13.4145	185.233	13.269	189.535	13.4031	187.4	13.2576	184.294	13.4545	51.7667	13.309	51.5209	13,427394250638887	13,533333333333333	13,281893661749999	11,88413182697286
13.4414	235.033	13.2959	235.015	13.5056	127.333	13.3601	125.924	13.4155	198.167	13.27	197.452	13.4353	191.667	13.2898	189.425	13.4239	185.367	13.2784	184.141	13.4753	51.9333	13.3298	51.4384	13,448181287152778	11,166666666666668	13,302676364916666	11,884131793133186
13.4622	238.867	13.3167	234.929	13.5264	124.267	13.3809	125.872	13.4363	199.9	13.2908	197.373	13.4561	194.467	13.3106	189.316	13.4446	185.533	13.2992	183.988	13.4961	51.8667	13.3506	51.3561	13,468968323666664	11,966666666666665	13,323467734763888	11,884131761215725
13.483	232.8	13.3375	234.844	13.5472	123.1	13.4017	125.82	13.4571	198.8	13.3116	197.294	13.4769	188.6	13.3314	189.207	13.4654	181.567	13.32	183.835	13.5169	50.3333	13.3714	51.2742	13,489755360166665	13,133333333333333	13,34424610459722	11,884131731142483
13.5038	238.867	13.3583	234.758	13.5679	126.267	13.4225	125.768	13.4779	201.8	13.3324	197.214	13.4976	187.4	13.3521	189.099	13.4862	182.333	13.3407	183.683	13.5377	53.3	13.3922	51.1926	13,510542396680556	11.4	13,365024474430554	11,884131702788631
13.5246	235.167	13.3791	234.673	13.5887	124.533	13.4432	125.715	13.4986	203.133	13.3531	197.135	13.5184	185.367	13.3729	188.99	13.507	186.667	13.3615	183.531	13.5585	51.9333	13.413	51.1113	13,531342433222223	12,966666666666667	13,385811510944444	11,884131676045053
13.5453	238.5	13.3998	234.588	13.6095	128.367	13.464	125.663	13.5194	194.667	13.3739	197.057	13.5392	184.533	13.3937	188.882	13.5278	182.467	13.3823	183.38	13.5792	51.9	13.4338	51.0304	13,552129469722221	12,033333333333333	13,406598547444444	11,884131650831124
13.5661	241.6	13.4206	234.504	13.6303	125.533	13.4848	125.611	13.5402	193.433	13.3947	196.978	13.56	184.933	13.4145	188.774	13.5486	182.167	13.4031	183.228	13.6	51.6	13.4545	50.9497	13,57291650623611	12,366666666666667	13,427394250638887	11,884131627049731
13.5869	235.933	13.4414	234.419	13.6511	122.167	13.5056	125.56	13.561	196.167	13.4155	196.9	13.5808	190.833	13.4353	188.666	13.5694	180.333	13.4239	183.077	13.6208	51.8	13.4753	50.8694	13,593703542750001	10,766666666666666	13,448181287152778	11,884131604638181
13.6077	237.567	13.4622	234.335	13.6719	126.6	13.5264	125.508	13.5818	199.233	13.4363	196.821	13.6016	186.333	13.4561	188.559	13.5901	181.467	13.4446	182.927	13.6416	50.3333	13.4961	50.7894	13,614490579263888	13,666666666666666	13,468968323666664	11,884131583508507
13.6285	239.2	13.483	234.252	13.6926	126.533	13.5472	125.456	13.6026	200.467	13.4571	196.743	13.6223	191.433	13.4769	188.451	13.6109	179.6	13.4654	182.777	13.6624	52.8	13.5169	50.7097	13,635286282444444	13,100000000000001	13,489755360166665	11,884131563587379
13.6493	234.867	13.5038	234.168	13.7134	125.367	13.5679	125.404	13.6234	197.433	13.4779	196.666	13.6431	191.033	13.4976	188.345	13.6317	182.233	13.4862	182.627	13.6832	50.2667	13.5377	50.6303	13,656073318958333	11,433333333333334	13,510542396680556	11,884131544805678
13.67	232.767	13.5246	234.085	13.7342	123.267	13.5887	125.353	13.6441	196.433	13.4986	196.588	13.6639	185.667	13.5184	188.238	13.6525	182.233	13.507	182.477	13.704	52.1	13.5585	50.5512	13,676860355472222	12,166666666666668	13,531342433222223	11,884131527087479
13.6908	238.3	13.5453	234.002	13.755	122.833	13.6095	125.301	13.6649	195.6	13.5194	196.511	13.6847	185.733	13.5392	188.131	13.6733	183.2	13.5278	182.328	13.7247	49.0667	13.5792	50.4724	13,697647391986109	12,266666666666668	13,552129469722221	11,884131510393459
13.7116	234.967	13.5661	233.919	13.7758	125.667	13.6303	125.25	13.6857	197.167	13.5402	196.433	13.7055	189.267	13.56	188.025	13.6941	183.667	13.5486	182.179	13.7455	50.6667	13.6	50.394	13,718434428486111	11,933333333333334	13,57291650623611	11,884131494654282
13.7324	237.667	13.5869	233.837	13.7966	124.033	13.6511	125.199	13.7065	200.667	13.561	196.356	13.7263	180.6	13.5808	187.919	13.7149	176.367	13.5694	182.03	13.7663	51.4333	13.6208	50.3158	13,739234465027778	12,266666666666668	13,593703542750001	11,884131479815334
13.7532	242.367	13.6077	233.755	13.8174	127.8	13.6719	125.147	13.7273	197.4	13.5818	196.279	13.7471	185	13.6016	187.813	13.7356	177.7	13.5901	181.882	13.7871	47.9333	13.6416	50.2379	13,760021501541665	12,100000000000001	13,614490579263888	11,88413146582513
13.774	236.8	13.6285	233.673	13.8382	125.367	13.6926	125.096	13.7481	194.167	13.6026	196.203	13.7678	188.9	13.6223	187.708	13.7564	184.5	13.6109	181.734	13.8079	50.0667	13.6624	50.1604	13,780808538041667	10,666666666666668	13,635286282444444	11,884131452629781
13.7948	237.433	13.6493	233.591	13.8589	120.4	13.7134	125.045	13.7688	194	13.6234	196.126	13.7886	186.367	13.6431	187.602	13.7772	180.267	13.6317	181.587	13.8287	49.2333	13.6832	50.0831	13,801595574555554	11,899999999999999	13,656073318958333	11,884131440194507
13.8155	241.2	13.67	233.51	13.8797	123.6	13.7342	124.994	13.7896	197.533	13.6441	196.05	13.8094	184.3	13.6639	187.497	13.798	181.1	13.6525	181.439	13.8495	51.9667	13.704	50.0061	13,822382611069441	11,633333333333333	13,676860355472222	11,884131428470491
13.8363	236.333	13.6908	233.429	13.9005	124.067	13.755	124.943	13.8104	195.567	13.6649	195.974	13.8302	187.5	13.6847	187.393	13.8188	175.533	13.6733	181.292	13.8702	51.0333	13.7247	49.9295	13,843182647597221	11,866666666666667	13,697647391986109	11,884131417417052
13.8571	227.167	13.7116	233.348	13.9213	125.933	13.7758	124.892	13.8312	196.167	13.6857	195.898	13.851	193.1	13.7055	187.288	13.8396	182	13.6941	181.146	13.891	50.3667	13.7455	49.853	13,863969684111112	11,733333333333334	13,718434428486111	11,884131406995834
13.8779	231.9	13.7324	233.268	13.9421	123.867	13.7966	124.841	13.852	198	13.7065	195.822	13.8718	182.833	13.7263	187.184	13.8603	178.5	13.7149	180.999	13.9118	49.4667	13.7663	49.777	13,884756720624999	12,633333333333333	13,739234465027778	11,884131397164714
13.8987	237.8	13.7532	233.188	13.9629	127.667	13.8174	124.79	13.8728	195.567	13.7273	195.747	13.8926	188.3	13.7471	187.08	13.8811	180.333	13.7356	180.853	13.9326	49.8667	13.7871	49.7012	13,905543757138887	10,933333333333334	13,760021501541665	11,884131387901867
13.9195	230.067	13.774	233.108	13.9836	122.967	13.8382	124.74	13.8935	196.267	13.7481	195.672	13.9133	184.3	13.7678	186.976	13.9019	177.733	13.7564	180.708	13.9534	49.9	13.8079	49.6258	13,92633079363889	12,033333333333333	13,780808538041667	11,884131379168823
13.9403	236.9	13.7948	233.028	14.0044	126.233	13.8589	124.689	13.9143	189.167	13.7688	195.597	13.9341	187.9	13.7886	186.872	13.9227	178.067	13.7772	180.563	13.9742	50.0333	13.8287	49.5506	13,947117830152774	11,366666666666667	13,801595574555554	11,884131370935284
13.961	234.733	13.8155	232.949	14.0252	123.9	13.8797	124.639	13.9351	197.7	13.7896	195.522	13.9549	185.667	13.8094	186.769	13.9435	179.367	13.798	180.418	13.995	48.0333	13.8495	49.4756	13,967896199986111	12,066666666666666	13,822382611069441	11,884131363172678
13.9818	238.067	13.8363	232.87	14.046	126.133	13.9005	124.588	13.9559	193.067	13.8104	195.447	13.9757	188.9	13.8302	186.666	13.9643	177.633	13.8188	180.273	14.0157	51.3333	13.8702	49.4011	13,988674569805554	13,966666666666667	13,843182647597221	11,884131355849624
14.0026	239.233	13.8571	232.791	14.0668	123.133	13.9213	124.538	13.9767	197.6	13.8312	195.372	13.9965	188.6	13.851	186.563	13.985	181.9	13.8396	180.129	14.0365	50.0667	13.891	49.3267	14,009452939638889	11,899999999999999	13,863969684111112	11,884131348949872
14.0234	237.9	13.8779	232.712	14.0876	122.2	13.9421	124.488	13.9975	193.467	13.852	195.298	14.0173	182.067	13.8718	186.46	14.0058	176.433	13.8603	179.985	14.0573	51.9333	13.9118	49.2527	14,030231309472221	12,133333333333333	13,884756720624999	11,884131342444761
14.0442	230.933	13.8987	232.634	14.1083	123.033	13.9629	124.437	14.0182	197.8	13.8728	195.224	14.0381	191.567	13.8926	186.358	14.0266	177.967	13.8811	179.841	14.0781	49.8	13.9326	49.179	14,051027012666664	11.7	13,905543757138887	11,884131336311723
14.065	231.3	13.9195	232.556	14.1291	126.567	13.9836	124.387	14.039	195.2	13.8935	195.15	14.0589	192.833	13.9133	186.256	14.0474	179.367	13.9019	179.697	14.0989	51.2	13.9534	49.1055	14,07180538248611	11,533333333333331	13,92633079363889	11,884131330529476
14.0857	232.333	13.9403	232.478	14.1499	124.433	14.0044	124.337	14.0598	195.567	13.9143	195.076	14.0796	188.6	13.9341	186.154	14.0682	181.4	13.9227	179.555	14.1197	50.3	13.9742	49.0324	14,092592418999999	12,033333333333335	13,947117830152774	11,884131325077952
14.1065	229.733	13.961	232.4	14.1707	125.067	14.0252	124.287	14.0806	192.867	13.9351	195.003	14.1004	188.767	13.9549	186.053	14.089	181.733	13.9435	179.412	14.1405	49.8333	13.995	48.9595	14,113379455513888	11,299999999999999	13,967896199986111	11,88413131994032
14.1273	232.067	13.9818	232.323	14.1915	123.367	14.046	124.237	14.1014	201.333	13.9559	194.929	14.1212	187.967	13.9757	185.951	14.1098	179.6	13.9643	179.269	14.1612	50.3333	14.0157	48.8869	14,134166492013884	12,100000000000001	13,988674569805554	11,884131315096425
14.1481	236.133	14.0026	232.246	14.2123	120.4	14.0668	124.188	14.1222	197.467	13.9767	194.856	14.142	186.967	13.9965	185.85	14.1305	176.3	13.985	179.127	14.182	52.2333	14.0365	48.8146	14,154966528555555	11,733333333333334	14,009452939638889	11,884131310529481
14.1689	236.933	14.0234	232.17	14.233	122.967	14.0876	124.138	14.1429	195.1	13.9975	194.783	14.1628	185.033	14.0173	185.749	14.1513	178.333	14.0058	178.986	14.2028	47.6333	14.0573	48.7426	14,175753565069444	12	14,030231309472221	11,88413130622364
14.1897	230.8	14.0442	232.093	14.2538	120.267	14.1083	124.088	14.1637	193.3	14.0182	194.71	14.1836	182.567	14.0381	185.648	14.1721	179.1	14.0266	178.844	14.2236	48.4333	14.0781	48.6708	14,196540601569444	11,566666666666666	14,051027012666664	11,884131302160695
14.2105	238.067	14.065	232.017	14.2746	125.267	14.1291	124.038	14.1845	197.7	14.039	194.638	14.2043	184.033	14.0589	185.548	14.1929	180.5	14.0474	178.703	14.2444	49.6	14.0989	48.5994	14,217327638083329	11,700000000000001	14,07180538248611	11,88413129833333
14.2312	236.6	14.0857	231.941	14.2954	124.667	14.1499	123.989	14.2053	197.767	14.0598	194.565	14.2251	183.667	14.0796	185.448	14.2137	173.2	14.0682	178.562	14.2652	50.7667	14.1197	48.5282	14,238114674597222	12	14,092592418999999	11,884131294723325
14.252	232.7	14.1065	231.865	14.3162	125.8	14.1707	123.939	14.2261	199.633	14.0806	194.493	14.2459	179.033	14.1004	185.348	14.2345	177.433	14.089	178.422	14.286	50.3	14.1405	48.4573	14,258910377791665	11,733333333333334	14,113379455513888	11,884131291319802
14.2728	241.133	14.1273	231.79	14.337	126.333	14.1915	123.89	14.2469	196.1	14.1014	194.421	14.2667	188.967	14.1212	185.248	14.2553	175.4	14.1098	178.282	14.3067	49.9	14.1612	48.3866	14,279697414305556	12.6	14,134166492013884	11,884131288110948
14.2936	236.633	14.1481	231.715	14.3578	124.733	14.2123	123.841	14.2677	196.567	14.1222	194.349	14.2875	186.333	14.142	185.149	14.276	176.3	14.1305	178.142	14.3275	47.4667	14.182	48.3163	14,300484450805556	11,266666666666668	14,154966528555555	11.8841
14.3144	238.267	14.1689	231.64	14.3785	125.333	14.233	123.792	14.2885	191.8	14.1429	194.278	14.3083	188.067	14.1628	185.049	14.2968	173.133	14.1513	178.003	14.3483	49.1	14.2028	48.2462	14,321271487319443	12,233333333333334	14,175753565069444	11,884131282231627
14.3351	238.667	14.1897	231.565	14.3993	125.567	14.2538	123.742	14.3092	195	14.1637	194.206	14.3291	187.1	14.1836	184.95	14.3176	177.933	14.1721	177.863	14.3691	49.7667	14.2236	48.1764	14,342058523833332	11,566666666666666	14,196540601569444	11,88413127954259
14.3559	242.133	14.2105	231.491	14.4201	119.167	14.2746	123.693	14.33	193.3	14.1845	194.135	14.3499	180.4	14.2043	184.852	14.3384	177.033	14.1929	177.725	14.3899	48.2333	14.2444	48.1069	14,362854227027777	11,033333333333333	14,217327638083329	11,884131277007361
14.3767	237.833	14.2312	231.417	14.4409	122.6	14.2954	123.644	14.3508	196.867	14.2053	194.064	14.3706	185.967	14.2251	184.753	14.3592	180.067	14.2137	177.586	14.4107	51.6	14.2652	48.0376	14,383641263527776	11	14,238114674597222	11,884131274617136
14.3975	234.233	14.252	231.343	14.4617	127.5	14.3162	123.595	14.3716	194.6	14.2261	193.993	14.3914	182.6	14.2459	184.655	14.38	176.2	14.2345	177.448	14.4315	49.3667	14.286	47.9686	14,404428300041667	11.9	14,258910377791665	11,884131272362712
14.4183	234.933	14.2728	231.27	14.4825	126.167	14.337	123.547	14.3924	196.267	14.2469	193.922	14.4122	187.533	14.2667	184.557	14.4008	174.167	14.2553	177.31	14.4522	50.5	14.3067	47.8999	14,425215336555551	11.9	14,279697414305556	11,884131270238147
14.4391	234.867	14.2936	231.196	14.5032	127.2	14.3578	123.498	14.4132	193.8	14.2677	193.852	14.433	184.333	14.2875	184.459	14.4215	181.767	14.276	177.172	14.473	47.9333	14.3275	47.8315	14,446002373069442	12.7	14,300484450805556	11,884131268235096
14.4599	234.9	14.3144	231.123	14.524	126.1	14.3785	123.449	14.4339	193.667	14.2885	193.782	14.4538	183.833	14.3083	184.362	14.4423	175	14.2968	177.035	14.4938	47.2	14.3483	47.7633	14,466802409597221	12,133333333333333	14,321271487319443	11,884131266346619
14.4807	234.733	14.3351	231.051	14.5448	122.933	14.3993	123.401	14.4547	196.4	14.3092	193.712	14.4746	188.5	14.3291	184.264	14.4631	183.2	14.3176	176.898	14.5146	46.9667	14.3691	47.6954	14,487589446111112	13,133333333333333	14,342058523833332	11,884131264566156
14.5014	232.567	14.3559	230.978	14.5656	121.167	14.4201	123.352	14.4755	197.633	14.33	193.642	14.4953	182.8	14.3499	184.167	14.4839	177.633	14.3384	176.762	14.5354	48.5667	14.3899	47.6278	14,508376482624996	11,566666666666666	14,362854227027777	11,884131262886848
14.5222	237.567	14.3767	230.906	14.5864	121.767	14.4409	123.304	14.4963	194.867	14.3508	193.572	14.5161	182.667	14.3706	184.07	14.5047	176	14.3592	176.625	14.5562	47.8	14.4107	47.5604	14.5292	12,633333333333333	14,383641263527776	11,884131261304272
14.543	234.3	14.3975	230.834	14.6072	124.7	14.4617	123.255	14.5171	189.767	14.3716	193.502	14.5369	184.2	14.3914	183.974	14.5255	175.6	14.38	176.489	14.577	47.4333	14.4315	47.4933	14,549950555638889	12,966666666666667	14,404428300041667	11,884131259812216
14.5638	233.767	14.4183	230.762	14.6279	125.9	14.4825	123.207	14.5379	192.9	14.3924	193.433	14.5577	185.8	14.4122	183.877	14.5463	179	14.4008	176.354	14.5977	48.8	14.4522	47.4265	14,570750592166663	10,833333333333334	14,425215336555551	11.8841
14.5846	230.633	14.4391	230.69	14.6487	123.867	14.5032	123.159	14.5586	190.6	14.4132	193.364	14.5785	186.9	14.433	183.781	14.5671	176.3	14.4215	176.219	14.6185	47.7667	14.473	47.3598	14,591537628680554	11.7	14,446002373069442	11,884131257079243
14.6054	236.533	14.4599	230.619	14.6695	122.7	14.524	123.111	14.5794	196	14.4339	193.295	14.5993	187.433	14.4538	183.685	14.5878	179.267	14.4423	176.084	14.6393	47.4667	14.4938	47.2935	14,612324665194445	11,466666666666667	14,466802409597221	11,884131255828084
14.6262	235.5	14.4807	230.548	14.6903	125.033	14.5448	123.062	14.6002	195.933	14.4547	193.226	14.62	184.033	14.4746	183.59	14.6086	177.167	14.4631	175.949	14.6601	48.1333	14.5146	47.2275	14,633103035027775	11.9	14,487589446111112	11,884131254649249
14.6469	235.433	14.5014	230.478	14.7111	122.667	14.5656	123.014	14.621	187.6	14.4755	193.157	14.6408	188.667	14.4953	183.494	14.6294	173.8	14.4839	175.815	14.6809	50.3	14.5354	47.1617	14,653881404847223	10,899999999999999	14,508376482624996	11,884131253537836
14.6677	234.2	14.5222	230.407	14.7319	121.833	14.5864	122.967	14.6418	195.1	14.4963	193.089	14.6616	184.633	14.5161	183.399	14.6502	174.7	14.5047	175.68	14.7017	47.6	14.5562	47.0961	14,674668441361106	12,633333333333333	14.5292	11,884131252489995
14.6885	231.5	14.543	230.337	14.7527	122.9	14.6072	122.919	14.6626	192.633	14.5171	193.021	14.6824	184.433	14.5369	183.304	14.671	177.5	14.5255	175.547	14.7225	48.6	14.577	47.0308	14,695446811194444	11,033333333333333	14,549950555638889	11,884131251502089
14.7093	233.4	14.5638	230.267	14.7735	121.833	14.6279	122.871	14.6834	189.3	14.5379	192.953	14.7032	183.2	14.5577	183.209	14.6917	174.2	14.5463	175.413	14.7432	46.9667	14.5977	46.9658	14,716225181013888	12,733333333333333	14,570750592166663	11,884131250570121
14.7301	231.467	14.5846	230.197	14.7942	126.733	14.6487	122.823	14.7042	192	14.5586	192.885	14.724	182.9	14.5785	183.115	14.7125	173.8	14.5671	175.28	14.764	46.2	14.6185	46.901	14,737012217527775	11,833333333333332	14,591537628680554	11,884131249692022
14.7508	230.5	14.6054	230.128	14.815	122.633	14.6695	122.776	14.7249	191.2	14.5794	192.817	14.7448	181.833	14.5993	183.021	14.7333	174.667	14.5878	175.147	14.7848	46.5	14.6393	46.8365	14,757790587361111	12	14,612324665194445	11,884131248864147
14.7716	230.133	14.6262	230.059	14.8358	123.133	14.6903	122.728	14.7457	196.5	14.6002	192.75	14.7655	186.733	14.62	182.927	14.7541	176.267	14.6086	175.015	14.8056	46.5667	14.6601	46.7722	14.7786	11,533333333333333	14,633103035027775	11,884131248083941
14.7924	234.267	14.6469	229.99	14.8566	121.233	14.7111	122.681	14.7665	190.867	14.621	192.682	14.7863	183.267	14.6408	182.833	14.7749	178.8	14.6294	174.883	14.8264	46.6333	14.6809	46.7082	14.7994	12.4	14,653881404847223	11,884131247348345
14.8132	235.533	14.6677	229.921	14.8774	118.233	14.7319	122.633	14.7873	193.233	14.6418	192.615	14.8071	185.5	14.6616	182.739	14.7957	173.867	14.6502	174.751	14.8472	48.3333	14.7017	46.6445	14,820151696888887	10,866666666666667	14,674668441361106	11,884131246654524
14.834	230.633	14.6885	229.852	14.8982	126.567	14.7527	122.586	14.8081	188.533	14.6626	192.548	14.8279	185.367	14.6824	182.646	14.8165	175.533	14.671	174.619	14.868	48.4333	14.7225	46.581	14,840938733402776	12.6	14,695446811194444	11,884131246000656
14.8548	232.067	14.7093	229.784	14.9189	122.6	14.7735	122.539	14.8289	191.2	14.6834	192.482	14.8487	186.9	14.7032	182.553	14.8372	174.467	14.6917	174.488	14.8887	47.3	14.7432	46.5177	14,861725769916665	11,633333333333333	14,716225181013888	11,88413124538417
14.8756	231.667	14.7301	229.716	14.9397	120.767	14.7942	122.492	14.8497	190.867	14.7042	192.415	14.8695	182.933	14.724	182.46	14.858	171.367	14.7125	174.357	14.9095	46.8	14.764	46.4547	14,882525806444445	12,333333333333334	14,737012217527775	11,884131244802692
14.8964	236	14.7508	229.649	14.9605	121.5	14.815	122.444	14.8704	198.2	14.7249	192.349	14.8903	180.767	14.7448	182.368	14.8788	173.867	14.7333	174.227	14.9303	47.6333	14.7848	46.3919	14,90331284295833	11.3	14,757790587361111	11,884131244254697
14.9171	231.767	14.7716	229.581	14.9813	120.333	14.8358	122.397	14.8912	192.067	14.7457	192.283	14.911	182	14.7655	182.275	14.8996	176.6	14.7541	174.096	14.9511	47.6333	14.8056	46.3294	14,92409987947222	11,966666666666667	14.7786	11,884131243737823
14.9379	228.033	14.7924	229.514	15.0021	118.033	14.8566	122.351	14.912	190	14.7665	192.217	14.9318	178.067	14.7863	182.183	14.9204	173.6	14.7749	173.966	14.9719	49.5333	14.8264	46.2671	14,944891249319438	11,733333333333333	14.7994	11,884131243250511
14.9587	229.633	14.8132	229.447	15.0229	126.467	14.8774	122.304	14.9328	191.667	14.7873	192.151	14.9526	184.233	14.8071	182.091	14.9412	177.8	14.7957	173.837	14.9927	47.2333	14.8472	46.2051	14,965678285833331	10,966666666666667	14,820151696888887	11,884131242791073
14.9795	227.3	14.834	229.38	15.0436	120.833	14.8982	122.257	14.9536	189.267	14.8081	192.085	14.9734	181.267	14.8279	182	14.962	175.267	14.8165	173.707	15.0135	45.9667	14.868	46.1433	14,986473989013888	12,533333333333333	14,840938733402776	11,884131242357908
15.0003	232.533	14.8548	229.314	15.0644	116.6	14.9189	122.21	14.9743	197.033	14.8289	192.02	14.9942	182.633	14.8487	181.908	14.9827	171.833	14.8372	173.578	15.0342	44.7333	14.8887	46.0818	15,007261025527777	12.7	14,861725769916665	11,884131241949525
15.0211	230.4	14.8756	229.247	15.0852	120.6	14.9397	122.164	14.9951	189.433	14.8497	191.954	15.015	183.2	14.8695	181.817	15.0035	172.633	14.858	173.45	15.055	46.5	14.9095	46.0205	15,028048062041668	11,633333333333333	14,882525806444445	11,884131241564266
15.0419	229.5	14.8964	229.182	15.106	123.4	14.9605	122.117	15.0159	193.333	14.8704	191.889	15.0358	178.667	14.8903	181.726	15.0243	173.433	14.8788	173.321	15.0758	44.5667	14.9303	45.9595	15,048835098555552	11,766666666666668	14,90331284295833	11,884131241201274
15.0626	229.5	14.9171	229.116	15.1268	120.733	14.9813	122.071	15.0367	191.367	14.8912	191.824	15.0565	180.6	14.911	181.635	15.0451	170.367	14.8996	173.193	15.0966	46.4333	14.9511	45.8987	15,069622135055553	11,666666666666666	14,92409987947222	11,884131240859047
15.0834	226.667	14.9379	229.05	15.1476	123.5	15.0021	122.024	15.0575	191.4	14.912	191.76	15.0773	180.667	14.9318	181.545	15.0659	172.8	14.9204	173.065	15.1174	46.8	14.9719	45.8381	15.0904	11,399999999999999	14,944891249319438	11,88413124053633
15.1042	223.733	14.9587	228.985	15.1683	122.067	15.0229	121.978	15.0783	189.767	14.9328	191.695	15.0981	180.867	14.9526	181.454	15.0867	174.767	14.9412	172.938	15.1382	49.1667	14.9927	45.7778	15,111204874763887	12,033333333333333	14,965678285833331	11,884131240232136
15.125	225.567	14.9795	228.92	15.1891	118.833	15.0436	121.932	15.0991	190.033	14.9536	191.631	15.1189	180.633	14.9734	181.364	15.1074	174.467	14.962	172.811	15.159	47.0667	15.0135	45.7177	15,131991911277776	13.3	14,986473989013888	11,884131239945223
15.1458	224.133	15.0003	228.855	15.2099	121.2	15.0644	121.885	15.1199	195.867	14.9743	191.567	15.1397	180.933	14.9942	181.275	15.1282	171.9	14.9827	172.684	15.1797	45.4	15.0342	45.6579	15,152770281097222	12.1	15,007261025527777	11,884131239674831
15.1665	231.6	15.0211	228.791	15.2307	124.6	15.0852	121.839	15.1406	192.067	14.9951	191.503	15.1605	180.9	15.015	181.185	15.149	176.367	15.0035	172.557	15.2005	44.6667	15.055	45.5983	15,173548650930552	12,066666666666666	15,028048062041668	11,88413123941991
15.1873	233.2	15.0419	228.726	15.2515	124.733	15.106	121.793	15.1614	190.267	15.0159	191.439	15.1813	183.667	15.0358	181.096	15.1698	175.633	15.0243	172.431	15.2213	47.4	15.0758	45.5389	15,194344354124993	11,366666666666667	15,048835098555552	11,884131239179569
15.2081	229.567	15.0626	228.662	15.2723	121.633	15.1268	121.747	15.1822	193.8	15.0367	191.375	15.202	180.633	15.0565	181.006	15.1906	169.567	15.0451	172.305	15.2421	47.5667	15.0966	45.4797	15,215122723958332	11.1	15,069622135055553	11,884131238952977
15.2289	236.067	15.0834	228.599	15.2931	122.867	15.1476	121.702	15.203	196.6	15.0575	191.312	15.2228	180.7	15.0773	180.917	15.2114	172.433	15.0659	172.179	15.2629	47.0667	15.1174	45.4208	15,235901093777777	13.1	15.0904	11,884131238739254
15.2497	226.567	15.1042	228.535	15.3139	121.133	15.1683	121.656	15.2238	192.733	15.0783	191.249	15.2436	177.5	15.0981	180.829	15.2322	173.933	15.0867	172.054	15.2837	47	15.1382	45.3622	15,256679463611111	11,766666666666668	15,111204874763887	11,884131238537847
15.2705	233.133	15.125	228.472	15.3346	125.8	15.1891	121.61	15.2445	191.667	15.0991	191.186	15.2644	179.967	15.1189	180.74	15.2529	176.167	15.1074	171.929	15.3045	45.5	15.159	45.3037	15,277457833444442	11,133333333333333	15,131991911277776	11,884131238347958
15.2913	231.867	15.1458	228.409	15.3554	122.9	15.2099	121.565	15.2653	190.4	15.1199	191.123	15.2852	181.6	15.1397	180.652	15.2737	168.933	15.1282	171.804	15.3252	45.7333	15.1797	45.2456	15,298257869972222	10.9	15,152770281097222	11,884131238169001
15.312	228.133	15.1665	228.346	15.3762	120.9	15.2307	121.519	15.2861	195.4	15.1406	191.06	15.306	183.1	15.1605	180.564	15.2945	171.033	15.149	171.68	15.346	44.8667	15.2005	45.1876	15,319044906486107	11,066666666666666	15,173548650930552	11,884131238000277
15.3328	226.233	15.1873	228.283	15.397	119.333	15.2515	121.473	15.3069	191.233	15.1614	190.998	15.3267	179.6	15.1813	180.476	15.3153	167.667	15.1698	171.556	15.3668	45	15.2213	45.1298	15,339831942999998	11,566666666666666	15,194344354124993	11,884131237841071
15.3536	228.967	15.2081	228.221	15.4178	121.333	15.2723	121.428	15.3277	194.367	15.1822	190.935	15.3475	184.2	15.202	180.389	15.3361	172.667	15.1906	171.432	15.3876	48.8	15.2421	45.0723	15.3606	11.5	15,215122723958332	11,884131237691095
15.3744	232.267	15.2289	228.159	15.4386	125.2	15.2931	121.383	15.3485	192.067	15.203	190.873	15.3683	180.1	15.2228	180.302	15.3568	167.433	15.2114	171.308	15.4084	46.5	15.2629	45.015	15,381406016013889	12,233333333333333	15,235901093777777	11,884131237549694
15.3952	233.933	15.2497	228.097	15.4594	119.933	15.3139	121.338	15.3693	189.733	15.2238	190.811	15.3891	184.967	15.2436	180.214	15.3776	173.867	15.2322	171.185	15.4292	46.5	15.2837	44.958	15,402201719208334	12,399999999999999	15,256679463611111	11,884131237416378
15.416	231.333	15.2705	228.035	15.4801	120.133	15.3346	121.292	15.39	190.667	15.2445	190.749	15.4099	179.167	15.2644	180.128	15.3984	167.767	15.2529	171.062	15.45	45.3333	15.3045	44.9011	15,422988755722221	11.3	15,277457833444442	11,884131237290685
15.4368	227	15.2913	227.974	15.5009	118.167	15.3554	121.247	15.4108	185.9	15.2653	190.688	15.4307	178.833	15.2852	180.041	15.4192	173	15.2737	170.94	15.4707	47.7333	15.3252	44.8445	15,443775792222223	12.1	15,298257869972222	11,884131237172054
15.4575	227.167	15.312	227.912	15.5217	119.733	15.3762	121.202	15.4316	192.7	15.2861	190.626	15.4515	180.533	15.306	179.955	15.44	173.3	15.2945	170.817	15.4915	44.9667	15.346	44.7882	15,464562828736112	12,033333333333333	15,319044906486107	11,884131237060283
15.4783	226.467	15.3328	227.851	15.5425	120.333	15.397	121.157	15.4524	191.4	15.3069	190.565	15.4722	187.933	15.3267	179.868	15.4608	170.6	15.3153	170.695	15.5123	44.1333	15.3668	44.732	15,485349865249999	11,766666666666668	15,339831942999998	11,884131236954898
15.4991	227.167	15.3536	227.791	15.5633	119.7	15.4178	121.112	15.4732	191.067	15.3277	190.504	15.493	182.067	15.3475	179.783	15.4815	170.567	15.3361	170.574	15.5331	45.5333	15.3876	44.6761	15,506149901777777	12,200000000000001	15.3606	11,884131236855549
15.5199	225.767	15.3744	227.73	15.584	119.733	15.4386	121.068	15.494	190.8	15.3485	190.443	15.5138	176.3	15.3683	179.697	15.5023	171.433	15.3568	170.452	15.5539	47.1	15.4084	44.6203	15,526936938291666	11,033333333333335	15,381406016013889	11,884131236761881
15.5407	231.333	15.3952	227.67	15.6048	120.767	15.4594	121.023	15.5148	192.967	15.3693	190.382	15.5346	179.1	15.3891	179.611	15.5231	172.8	15.3776	170.331	15.5747	45.3	15.4292	44.5648	15,547723974805555	11,166666666666668	15,402201719208334	11,884131236673538
15.5615	225.7	15.416	227.61	15.6256	120.833	15.4801	120.978	15.5356	191.267	15.39	190.322	15.5554	180.433	15.4099	179.526	15.5439	169.867	15.3984	170.21	15.5954	45.4333	15.45	44.5096	15,568511011319444	11.8	15,422988755722221	11,884131236590287
15.5822	227.233	15.4368	227.55	15.6464	122.933	15.5009	120.934	15.5563	195.9	15.4108	190.261	15.5762	179.3	15.4307	179.441	15.5647	171.233	15.4192	170.09	15.6162	45.2333	15.4707	44.4545	15,589298047819442	11,799999999999999	15,443775792222223	11,884131236511793
15.603	231.8	15.4575	227.49	15.6672	120.833	15.5217	120.889	15.5771	190.1	15.4316	190.201	15.597	180.1	15.4515	179.356	15.5855	169.533	15.44	169.97	15.637	45.7	15.4915	44.3997	15,610093751013887	12,433333333333334	15,464562828736112	11,884131236437787
15.6238	225.767	15.4783	227.431	15.688	120.767	15.5425	120.845	15.5979	188.733	15.4524	190.141	15.6177	181.733	15.4722	179.271	15.6063	169.7	15.4608	169.85	15.6578	44.4667	15.5123	44.3451	15,630880787527778	11,366666666666667	15,485349865249999	11,884131236368011
15.6446	225.967	15.4991	227.372	15.7088	120.867	15.5633	120.801	15.6187	190.667	15.4732	190.081	15.6385	182.533	15.493	179.187	15.6271	168.133	15.4815	169.73	15.6786	46.8333	15.5331	44.2907	15,651667824041665	13.6	15,506149901777777	11,88413123630219
15.6654	232.067	15.5199	227.313	15.7296	120.8	15.584	120.756	15.6395	190.733	15.494	190.022	15.6593	180.5	15.5138	179.103	15.6478	166.633	15.5023	169.611	15.6994	46.5667	15.5539	44.2365	15,672454860541663	12.2	15,526936938291666	11,884131236240172
15.6862	221.133	15.5407	227.254	15.7503	122.967	15.6048	120.712	15.6602	197.3	15.5148	189.962	15.6801	182.567	15.5346	179.019	15.6686	166.267	15.5231	169.492	15.7202	46.1667	15.5747	44.1826	15.6932	12,566666666666666	15,547723974805555	11,884131236181705
15.707	231.167	15.5615	227.196	15.7711	122.6	15.6256	120.668	15.681	190.867	15.5356	189.903	15.7009	180.067	15.5554	178.935	15.6894	172.167	15.5439	169.373	15.741	46.2333	15.5954	44.1288	15,714024600222221	12,566666666666666	15,568511011319444	11,884131236126581
15.7277	225.5	15.5822	227.138	15.7919	122.067	15.6464	120.624	15.7018	191.167	15.5563	189.844	15.7217	181.567	15.5762	178.852	15.7102	172.2	15.5647	169.255	15.7617	44.1333	15.6162	44.0753	15,734802970055554	11,266666666666666	15,589298047819442	11,884131236074611
15.7485	225.667	15.603	227.08	15.8127	118.067	15.6672	120.58	15.7226	189.467	15.5771	189.785	15.7424	177.233	15.597	178.768	15.731	169.033	15.5855	169.137	15.7825	44.2667	15.637	44.022	15,755581339888888	11,266666666666666	15,610093751013887	11,88413123602559
15.7693	222.267	15.6238	227.022	15.8335	117.967	15.688	120.536	15.7434	190.833	15.5979	189.726	15.7632	180.367	15.6177	178.685	15.7518	164.333	15.6063	169.019	15.8033	44.8333	15.6578	43.9689	15,776359709708331	11.5	15,630880787527778	11,884131235979394
15.7901	224.333	15.6446	226.964	15.8543	122.867	15.7088	120.492	15.7642	192.867	15.6187	189.667	15.784	184	15.6385	178.603	15.7725	169.6	15.6271	168.901	15.8241	43.3333	15.6786	43.916	15,797138079541666	13	15,651667824041665	11,884131235935843
15.8109	226.4	15.6654	226.907	15.875	121.533	15.7296	120.449	15.7849	192	15.6395	189.609	15.8048	183.6	15.6593	178.52	15.7933	170.9	15.6478	168.784	15.8449	43.4333	15.6994	43.8633	15,817925116055553	12,066666666666666	15,672454860541663	11,884131235894778
15.8317	224.3	15.6862	226.85	15.8958	117.4	15.7503	120.405	15.8057	187.467	15.6602	189.551	15.8256	176.033	15.6801	178.438	15.8141	168.767	15.6686	168.667	15.8657	46.0667	15.7202	43.8108	15,838712152569443	12.9	15.6932	11,88413123585608
15.8525	231.467	15.707	226.793	15.9166	122.6	15.7711	120.362	15.8265	190.933	15.681	189.493	15.8464	181.467	15.7009	178.355	15.8349	165.9	15.6894	168.55	15.8864	46.1667	15.741	43.7585	15,859490522388885	11,666666666666666	15,714024600222221	11,884131235819575
15.8732	223.833	15.7277	226.736	15.9374	119.8	15.7919	120.318	15.8473	187.067	15.7018	189.435	15.8671	178.1	15.7217	178.273	15.8557	168.6	15.7102	168.434	15.9072	44.6333	15.7617	43.7065	15,880277558902776	10,933333333333334	15,734802970055554	11,884131235785178
15.894	221.633	15.7485	226.68	15.9582	120.233	15.8127	120.275	15.8681	193	15.7226	189.377	15.8879	181.533	15.7424	178.192	15.8765	165.5	15.731	168.318	15.928	43.9333	15.7825	43.6546	15,901068928763889	11,766666666666666	15,755581339888888	11,884131235752747
15.9148	227.367	15.7693	226.624	15.979	120.733	15.8335	120.231	15.8889	190.667	15.7434	189.319	15.9087	180.9	15.7632	178.11	15.8973	165.767	15.7518	168.202	15.9488	44.3667	15.8033	43.603	15,921868965291665	11.9	15,776359709708331	11,884131235722169
15.9356	227.6	15.7901	226.568	15.9997	119.567	15.8543	120.188	15.9097	196.867	15.7642	189.262	15.9295	180.3	15.784	178.029	15.918	168.367	15.7725	168.087	15.9696	45.6667	15.8241	43.5515	15,942656001791667	12.4	15,797138079541666	11,88413123569334
15.9564	224.033	15.8109	226.512	16.0205	121.4	15.875	120.145	15.9305	191.733	15.7849	189.205	15.9503	179.9	15.8048	177.948	15.9388	168.367	15.7933	167.972	15.9904	42.7667	15.8449	43.5003	15,963443038305554	11,066666666666666	15,817925116055553	11,884131235666144
15.9772	233.133	15.8317	226.456	16.0413	122	15.8958	120.102	15.9512	187.167	15.8057	189.148	15.9711	179.567	15.8256	177.867	15.9596	167.633	15.8141	167.857	16.0112	43.1	15.8657	43.4493	15,984230074819445	11,933333333333334	15,838712152569443	11,884131235640506
15.998	223.6	15.8525	226.401	16.0621	119.667	15.9166	120.059	15.972	196.133	15.8265	189.091	15.9919	176.3	15.8464	177.786	15.9804	167.4	15.8349	167.742	16.032	44.3333	15.8864	43.3985	16,005017111333331	11,533333333333335	15,859490522388885	11,88413123561635
16.0188	218.3	15.8732	226.346	16.0829	120.8	15.9374	120.016	15.9928	186.3	15.8473	189.034	16.0127	172.3	15.8671	177.706	16.0012	167.533	15.8557	167.628	16.0527	43.5	15.9072	43.3479	16,025817147861108	11,533333333333333	15,880277558902776	11,884131235593562
16.0395	227.767	15.894	226.291	16.1037	120.167	15.9582	119.973	16.0136	189.833	15.8681	188.978	16.0334	176.833	15.8879	177.626	16.022	168.7	15.8765	167.514	16.0735	43.7	15.928	43.2975	16.0466	11,233333333333333	15,901068928763889	11,884131235572074
16.0603	220.133	15.9148	226.236	16.1244	118.667	15.979	119.93	16.0344	191.133	15.8889	188.921	16.0542	178.467	15.9087	177.546	16.0428	166.833	15.8973	167.4	16.0943	42.9667	15.9488	43.2473	16,067391220888886	11.5	15,921868965291665	11,884131235551806
16.0811	227.533	15.9356	226.182	16.1452	122.9	15.9997	119.887	16.0551	191.267	15.9097	188.865	16.075	178.9	15.9295	177.466	16.0636	168.467	15.918	167.286	16.1151	44.7667	15.9696	43.1973	16,088178257388886	11,666666666666668	15,942656001791667	11,884131235532705
16.1019	229.667	15.9564	226.128	16.166	117	16.0205	119.845	16.0759	192.833	15.9305	188.809	16.0958	182.2	15.9503	177.386	16.0843	164.933	15.9388	167.173	16.1359	41	15.9904	43.1474	16,108965293902777	11.3	15,963443038305554	11,884131235514701
16.1227	224.9	15.9772	226.073	16.1868	118.233	16.0413	119.802	16.0967	189.833	15.9512	188.753	16.1166	178.8	15.9711	177.307	16.1051	166.567	15.9596	167.06	16.1567	43.4	16.0112	43.0978	16,129760997097222	12,633333333333333	15,984230074819445	11,884131235497726
16.1434	224.5	15.998	226.02	16.2076	120.633	16.0621	119.76	16.1175	191.033	15.972	188.697	16.1373	183.467	15.9919	177.228	16.1259	165.9	15.9804	166.948	16.1775	43.4333	16.032	43.0484	16,150548033611109	12.5	16,005017111333331	11,884131235481721
16.1642	226.033	16.0188	225.966	16.2284	120.567	16.0829	119.717	16.1383	190.2	15.9928	188.642	16.1581	176.7	16.0127	177.149	16.1467	169.767	16.0012	166.836	16.1982	43.9333	16.0527	42.9991	16,171335070124993	10.1	16,025817147861108	11,884131235466624
16.185	228.9	16.0395	225.913	16.2492	116.867	16.1037	119.675	16.1591	190	16.0136	188.587	16.1789	175.833	16.0334	177.07	16.1675	164.267	16.022	166.723	16.219	42.8333	16.0735	42.9501	16.1921	13,133333333333333	16.0466	11,884131235452397
16.2058	232.4	16.0603	225.859	16.2699	120.4	16.1244	119.633	16.1799	190.867	16.0344	188.531	16.1997	178.9	16.0542	176.992	16.1883	170.967	16.0428	166.612	16.2398	42.3	16.0943	42.9013	16,212909143138887	12,166666666666666	16,067391220888886	11,884131235438986
16.2266	221.7	16.0811	225.806	16.2907	116.8	16.1452	119.59	16.2006	190.833	16.0551	188.476	16.2205	175.267	16.075	176.914	16.2091	170.067	16.0636	166.5	16.2606	44.5333	16.1151	42.8527	16,233709179666665	12.4	16,088178257388886	11,884131235426342
16.2474	226.967	16.1019	225.754	16.3115	116.933	16.166	119.548	16.2214	189.067	16.0759	188.421	16.2413	180.2	16.0958	176.835	16.2299	164.767	16.0843	166.389	16.2814	43.3667	16.1359	42.8042	16,254496216180556	11,366666666666667	16,108965293902777	11,884131235414422
16.2682	221.567	16.1227	225.701	16.3323	123.233	16.1868	119.506	16.2422	187.533	16.0967	188.367	16.262	181.933	16.1166	176.758	16.2506	164	16.1051	166.278	16.3022	45.3333	16.1567	42.756	16,275283252694443	11.5	16,129760997097222	11,884131235403181
16.2889	228.9	16.1434	225.649	16.3531	123.233	16.2076	119.464	16.263	190.9	16.1175	188.312	16.2828	178.933	16.1373	176.68	16.2714	168.1	16.1259	166.168	16.323	45.6667	16.1775	42.7079	16,29607028920833	12,333333333333332	16,150548033611109	11,884131235392587
16.3097	223.333	16.1642	225.597	16.3739	119.633	16.2284	119.422	16.2838	188.567	16.1383	188.258	16.3036	178.667	16.1581	176.603	16.2922	168.7	16.1467	166.057	16.3437	40.6667	16.1982	42.6601	16,316857325708327	10.8	16,171335070124993	11,884131235382597
16.3305	229.467	16.185	225.545	16.3946	120.333	16.2492	119.381	16.3046	189.9	16.1591	188.204	16.3244	174.333	16.1789	176.525	16.313	164.433	16.1675	165.947	16.3645	41.9333	16.219	42.6124	16,337648695569442	11,333333333333334	16.1921	11,884131235373182
16.3513	222.233	16.2058	225.493	16.4154	117.667	16.2699	119.339	16.3254	187.133	16.1799	188.15	16.3452	176.633	16.1997	176.448	16.3338	165.133	16.1883	165.838	16.3853	44.8333	16.2398	42.565	16,358435732083333	12,466666666666667	16,212909143138887	11,884131235364302
16.3721	227.167	16.2266	225.441	16.4362	119.467	16.2907	119.297	16.3461	193.933	16.2006	188.096	16.366	175.167	16.2205	176.372	16.3546	167.933	16.2091	165.728	16.4061	42.9667	16.2606	42.5177	16,379214101902775	12.5	16,233709179666665	11,88413123535592
16.3929	224.9	16.2474	225.39	16.457	119.8	16.3115	119.256	16.3669	187.7	16.2214	188.042	16.3868	179.3	16.2413	176.295	16.3753	164.067	16.2299	165.619	16.4269	42.6333	16.2814	42.4706	16,399992471736109	11.1	16,254496216180556	11,884131235348027
16.4137	229.267	16.2682	225.339	16.4778	114.933	16.3323	119.214	16.3877	186.1	16.2422	187.989	16.4075	178.167	16.262	176.219	16.3961	169.1	16.2506	165.51	16.4477	42.6667	16.3022	42.4237	16,420770841555555	12.1	16,275283252694443	11,884131235340584
16.4345	226.333	16.2889	225.288	16.4986	117.967	16.3531	119.173	16.4085	192.667	16.263	187.935	16.4283	179.1	16.2828	176.142	16.4169	166.8	16.2714	165.402	16.4685	44.6333	16.323	42.377	16,441562211416667	11,966666666666665	16,29607028920833	11,884131235333566
16.4552	220	16.3097	225.237	16.5193	117.167	16.3739	119.131	16.4293	193.4	16.2838	187.882	16.4491	180.933	16.3036	176.066	16.4377	162.533	16.2922	165.293	16.4892	39.4667	16.3437	42.3304	16,462340581236109	10,933333333333334	16,316857325708327	11,884131235326949
16.476	224.833	16.3305	225.187	16.5401	117.833	16.3946	119.09	16.4501	188.267	16.3046	187.829	16.4699	174.567	16.3244	175.991	16.4585	168.433	16.313	165.185	16.51	43.9667	16.3645	42.2841	16,483118951069443	11,233333333333333	16,337648695569442	11,884131235320714
16.4968	222.2	16.3513	225.136	16.5609	118.267	16.4154	119.049	16.4709	187	16.3254	187.776	16.4907	171.733	16.3452	175.915	16.4793	164.933	16.3338	165.077	16.5308	42.6667	16.3853	42.238	16,503905987583334	11,633333333333335	16,358435732083333	11,884131235314838
16.5176	226.267	16.3721	225.086	16.5817	121.633	16.4362	119.008	16.4916	186.2	16.3461	187.724	16.5115	178.633	16.366	175.84	16.5	168.367	16.3546	164.97	16.5516	42.4333	16.4061	42.192	16,524693024097221	10,700000000000001	16,379214101902775	11,884131235309294
16.5384	221.267	16.3929	225.036	16.6025	120.033	16.457	118.966	16.5124	188.967	16.3669	187.671	16.5323	173.2	16.3868	175.765	16.5208	167.733	16.3753	164.863	16.5724	42.8333	16.4269	42.1462	16.5455	10,333333333333332	16,399992471736109	11,88413123530407
16.5592	218.7	16.4137	224.987	16.6233	119.967	16.4778	118.925	16.5332	187.867	16.3877	187.619	16.5531	176.533	16.4075	175.69	16.5416	165.033	16.3961	164.756	16.5932	42.9667	16.4477	42.1006	16,566280097138886	10.9	16,420770841555555	11,884131235299146
16.5799	225.933	16.4345	224.937	16.6441	120.7	16.4986	118.885	16.554	184.167	16.4085	187.567	16.5738	174.967	16.4283	175.615	16.5624	165.467	16.4169	164.649	16.614	43.0333	16.4685	42.0552	16,587067133652777	10,566666666666666	16,441562211416667	11,884131235294499
16.6007	222.7	16.4552	224.888	16.6649	120.133	16.5193	118.844	16.5748	189.467	16.4293	187.514	16.5946	173.4	16.4491	175.541	16.5832	163.033	16.4377	164.543	16.6347	42.5333	16.4892	42.01	16,607854170152777	11.5	16,462340581236109	11,88413123529012
16.6215	223.2	16.476	224.839	16.6856	119.933	16.5401	118.803	16.5955	189.167	16.4501	187.463	16.6154	180.467	16.4699	175.466	16.604	162.767	16.4585	164.437	16.6555	43.0667	16.51	41.9649	16,628641206666664	11.9	16,483118951069443	11,884131235285993
16.6423	227.133	16.4968	224.79	16.7064	116.8	16.5609	118.762	16.6163	190.867	16.4709	187.411	16.6362	173.467	16.4907	175.392	16.6248	162.667	16.4793	164.331	16.6763	46.0333	16.5308	41.92	16,649441243194442	11	16,503905987583334	11,884131235282098
16.6631	228.067	16.5176	224.741	16.7272	118.033	16.5817	118.722	16.6371	190.167	16.4916	187.359	16.657	177.3	16.5115	175.318	16.6455	160.033	16.5	164.225	16.6971	44.0667	16.5516	41.8753	16,670228279708333	11,833333333333334	16,524693024097221	11,884131235278428
16.6839	222.267	16.5384	224.693	16.748	115.867	16.6025	118.681	16.6579	192.367	16.5124	187.308	16.6778	179.633	16.5323	175.245	16.6663	166.033	16.5208	164.12	16.7179	45	16.5724	41.8308	16,69101531622222	11.9	16.5455	11,884131235274964
16.7046	219.8	16.5592	224.644	16.7688	119.367	16.6233	118.641	16.6787	189.5	16.5332	187.257	16.6986	174.2	16.5531	175.171	16.6871	166.433	16.5416	164.015	16.7387	43	16.5932	41.7865	16,711802352736111	11,566666666666666	16,566280097138886	11.8841
16.7254	224.267	16.5799	224.596	16.7895	120.567	16.6441	118.6	16.6995	188.967	16.554	187.206	16.7193	175.067	16.5738	175.098	16.7079	165.233	16.5624	163.91	16.7595	44.4667	16.614	41.7423	16,732589389236111	11,666666666666666	16,587067133652777	11,884131235268621
16.7462	225.867	16.6007	224.548	16.8103	116.1	16.6649	118.56	16.7203	185.867	16.5748	187.155	16.7401	180.633	16.5946	175.025	16.7287	164.767	16.5832	163.806	16.7803	44.8333	16.6347	41.6984	16,753385092430555	10,633333333333335	16,607854170152777	11,88413123526572
16.767	224.233	16.6215	224.501	16.8311	118.433	16.6856	118.52	16.741	186.433	16.5955	187.104	16.7609	176.367	16.6154	174.952	16.7495	161.433	16.604	163.702	16.801	41.4	16.6555	41.6546	16,774172128944443	13,066666666666666	16,628641206666664	11,884131235262988
16.7878	231.9	16.6423	224.453	16.8519	116.067	16.7064	118.48	16.7618	185.233	16.6163	187.053	16.7817	176.5	16.6362	174.879	16.7702	161.3	16.6248	163.598	16.8218	43.1333	16.6763	41.6109	16,794959165458334	11,766666666666666	16,649441243194442	11,88413123526041
16.8086	232.667	16.6631	224.406	16.8727	117.667	16.7272	118.439	16.7826	188.767	16.6371	187.003	16.8025	175.767	16.657	174.807	16.791	162.533	16.6455	163.494	16.8426	41.7333	16.6971	41.5675	16,815746201972221	12,466666666666667	16,670228279708333	11,884131235257978
16.8294	227.467	16.6839	224.359	16.8935	119.933	16.748	118.399	16.8034	193.7	16.6579	186.953	16.8233	175.033	16.6778	174.735	16.8118	163.467	16.6663	163.391	16.8634	40.3333	16.7179	41.5242	16,836533238472214	11.5	16,69101531622222	11,884131235255683
16.8501	222.433	16.7046	224.312	16.9143	117.867	16.7688	118.359	16.8242	185.6	16.6787	186.903	16.8441	175.733	16.6986	174.663	16.8326	161.467	16.6871	163.288	16.8842	41.5667	16.7387	41.4812	16,857324608333332	13,466666666666667	16,711802352736111	11,884131235253523
16.8709	224.367	16.7254	224.265	16.935	115.267	16.7895	118.32	16.845	188.5	16.6995	186.853	16.8648	177.367	16.7193	174.591	16.8534	161.567	16.7079	163.185	16.905	42	16.7595	41.4382	16,878111644833332	10,333333333333334	16,732589389236111	11,884131235251488
16.8917	224.967	16.7462	224.219	16.9558	118.233	16.8103	118.28	16.8658	190.633	16.7203	186.803	16.8856	177.8	16.7401	174.519	16.8742	160.8	16.7287	163.083	16.9257	42.2	16.7803	41.3955	16,89889868134722	12,566666666666668	16,753385092430555	11,884131235249566
16.9125	227.667	16.767	224.172	16.9766	119.4	16.8311	118.24	16.8865	192	16.741	186.753	16.9064	176.3	16.7609	174.448	16.8949	163.567	16.7495	162.98	16.9465	41.9	16.801	41.3529	16,919677051180557	12,766666666666668	16,774172128944443	11,884131235247754
16.9333	221.433	16.7878	224.126	16.9974	120.7	16.8519	118.2	16.9073	187.4	16.7618	186.704	16.9272	170.8	16.7817	174.377	16.9157	161.467	16.7702	162.878	16.9673	40.5333	16.8218	41.3105	16,940455420999996	12,333333333333334	16,794959165458334	11,884131235246047
16.9541	228.567	16.8086	224.08	17.0182	115.467	16.8727	118.161	16.9281	185.567	16.7826	186.654	16.948	175.867	16.8025	174.306	16.9365	167.6	16.791	162.777	16.9881	43.9333	16.8426	41.2683	16,961251124194444	12,133333333333333	16,815746201972221	11,884131235244436
16.9749	225.333	16.8294	224.034	17.039	121.5	16.8935	118.121	16.9489	184.3	16.8034	186.605	16.9688	175.167	16.8233	174.235	16.9573	163.4	16.8118	162.675	17.0089	42.5333	16.8634	41.2262	16,982029494027778	11,133333333333333	16,836533238472214	11,884131235242919
16.9956	225.667	16.8501	223.989	17.0598	121.167	16.9143	118.082	16.9697	186.333	16.8242	186.556	16.9895	175.5	16.8441	174.164	16.9781	165.967	16.8326	162.574	17.0297	40.1	16.8842	41.1843	17,002807863861108	11,366666666666667	16,857324608333332	11,884131235241485
17.0164	220.367	16.8709	223.943	17.0805	119.933	16.935	118.043	16.9905	189.667	16.845	186.507	17.0103	174.767	16.8648	174.094	16.9989	161.5	16.8534	162.473	17.0504	42.6333	16.905	41.1426	17,023586233680554	11,433333333333334	16,878111644833332	11,884131235240139
17.0372	229.467	16.8917	223.898	17.1013	112.6	16.9558	118.003	17.0112	183.9	16.8658	186.459	17.0311	174.567	16.8856	174.024	17.0197	162.9	16.8742	162.372	17.0712	41.4	16.9257	41.101	17,044373270194441	11.4	16,89889868134722	11,884131235238867
17.058	227.233	16.9125	223.853	17.1221	117.967	16.9766	117.964	17.032	184.1	16.8865	186.41	17.0519	178.7	16.9064	173.954	17.0404	164.533	16.8949	162.272	17.092	42.0333	16.9465	41.0597	17,065168973388886	13.3	16,919677051180557	11,884131235237666
17.0788	230.933	16.9333	223.808	17.1429	118.133	16.9974	117.925	17.0528	185.867	16.9073	186.362	17.0727	171	16.9272	173.884	17.0612	156.833	16.9157	162.172	17.1128	41.6667	16.9673	41.0184	17,085956009902777	11.2	16,940455420999996	11,884131235236534
17.0996	225.1	16.9541	223.763	17.1637	118	17.0182	117.886	17.0736	190.1	16.9281	186.313	17.0935	172.667	16.948	173.814	17.082	165.9	16.9365	162.072	17.1336	41.1	16.9881	40.9774	17,106743046402777	12,066666666666668	16,961251124194444	11,884131235235467
17.1204	224.167	16.9749	223.719	17.1845	117.733	17.039	117.847	17.0944	188.2	16.9489	186.265	17.1142	171.5	16.9688	173.745	17.1028	165.233	16.9573	161.973	17.1544	43.0333	17.0089	40.9365	17,127530082916667	12,033333333333335	16,982029494027778	11,884131235234461
17.1411	227.7	16.9956	223.675	17.2053	120.333	17.0598	117.808	17.1152	182.833	16.9697	186.217	17.135	172.5	16.9895	173.675	17.1236	158.9	16.9781	161.873	17.1752	41.8333	17.0297	40.8958	17,14831928609722	12.6	17,002807863861108	11,884131235233518
17.1619	218.233	17.0164	223.63	17.226	117	17.0805	117.769	17.136	188.233	16.9905	186.17	17.1558	179.633	17.0103	173.606	17.1443	165.067	16.9989	161.774	17.196	41.5	17.0504	40.8552	17,169125822652781	11.7	17,023586233680554	11,884131235232626
17.1827	225.733	17.0372	223.587	17.2468	115.4	17.1013	117.73	17.1567	186.067	17.0112	186.122	17.1766	175.967	17.0311	173.537	17.1651	163.767	17.0197	161.675	17.2167	40.7333	17.0712	40.8148	17,189917192499998	12,200000000000001	17,044373270194441	11,884131235231788
17.2035	228.467	17.058	223.543	17.2676	119.867	17.1221	117.692	17.1775	189.733	17.032	186.075	17.1974	170.5	17.0519	173.469	17.1859	164.267	17.0404	161.577	17.2375	39.7667	17.092	40.7746	17,210704229013885	11,566666666666666	17,065168973388886	11,88413123523099
17.2243	221.733	17.0788	223.499	17.2884	115.733	17.1429	117.653	17.1983	187	17.0528	186.027	17.2182	177.567	17.0727	173.4	17.2067	163.833	17.0612	161.479	17.2583	42.5667	17.1128	40.7345	17,231491265513888	12,033333333333333	17,085956009902777	11,884131235230241
17.2451	228.533	17.0996	223.456	17.3092	115.7	17.1637	117.614	17.2191	187.667	17.0736	185.98	17.239	173.567	17.0935	173.332	17.2275	166	17.082	161.381	17.2791	39.8333	17.1336	40.6946	17,252278302027776	10,966666666666667	17,106743046402777	11,884131235229537
17.2659	224.033	17.1204	223.413	17.33	117.133	17.1845	117.576	17.2399	184.133	17.0944	185.933	17.2598	171.233	17.1142	173.264	17.2483	156.167	17.1028	161.283	17.2999	42.9	17.1544	40.6548	17,27307400522222	11,166666666666668	17,127530082916667	11,884131235228873
17.2866	223.533	17.1411	223.37	17.3507	118.167	17.2053	117.538	17.2607	186.367	17.1152	185.886	17.2805	172.933	17.135	173.196	17.2691	164.667	17.1236	161.185	17.3207	41.3333	17.1752	40.6152	17,293865375069444	11,733333333333334	17,14831928609722	11,884131235228242
17.3074	225.4	17.1619	223.327	17.3715	118.533	17.226	117.499	17.2815	189.067	17.136	185.839	17.3013	171.5	17.1558	173.129	17.2898	161.3	17.1443	161.088	17.3415	41.1	17.196	40.5758	17,314656744916665	11,733333333333333	17,169125822652781	11,884131235227654
17.3282	225.9	17.1827	223.284	17.3923	115.767	17.2468	117.461	17.3022	185.2	17.1567	185.793	17.3221	174.067	17.1766	173.061	17.3106	162.5	17.1651	160.991	17.3622	41.1	17.2167	40.5366	17,335443781430556	11,033333333333333	17,189917192499998	11,884131235227097
17.349	225.333	17.2035	223.242	17.4131	118.467	17.2676	117.423	17.323	184.967	17.1775	185.746	17.3429	176.567	17.1974	172.994	17.3314	160.7	17.1859	160.895	17.383	41.0333	17.2375	40.4975	17,356230817944443	12.7	17,210704229013885	11,884131235226576
17.3698	229.8	17.2243	223.199	17.4339	116.5	17.2884	117.385	17.3438	187.533	17.1983	185.7	17.3637	175.167	17.2182	172.927	17.3522	159.7	17.2067	160.798	17.4038	41.1667	17.2583	40.4585	17,377026521138887	11,533333333333333	17,231491265513888	11,88413123522608
17.3906	227.833	17.2451	223.157	17.4547	118	17.3092	117.347	17.3646	186.533	17.2191	185.654	17.3845	170.733	17.239	172.86	17.373	165.167	17.2275	160.702	17.4246	41.1667	17.2791	40.4197	17,397813557652778	10.4	17,252278302027776	11,884131235225615
17.4113	222.167	17.2659	223.115	17.4755	120.033	17.33	117.309	17.3854	186.8	17.2399	185.608	17.4052	172.5	17.2598	172.793	17.3938	164.2	17.2483	160.606	17.4454	41.8667	17.2999	40.3811	17,418600594152778	12,100000000000001	17,27307400522222	11,884131235225174
17.4321	234.333	17.2866	223.073	17.4962	117.767	17.3507	117.271	17.4062	182.8	17.2607	185.562	17.426	170.067	17.2805	172.727	17.4145	161.5	17.2691	160.51	17.4662	41.9667	17.3207	40.3426	17,439387630666666	11,366666666666667	17,293865375069444	11,884131235224764
17.4529	233	17.3074	223.032	17.517	117.867	17.3715	117.233	17.4269	183.467	17.2815	185.517	17.4468	174.467	17.3013	172.66	17.4353	159.333	17.2898	160.415	17.487	39.5667	17.3415	40.3043	17,460174667180553	11.9	17,314656744916665	11,884131235224372
17.4737	221.833	17.3282	222.99	17.5378	121.367	17.3923	117.195	17.4477	183.333	17.3022	185.471	17.4676	167.667	17.3221	172.594	17.4561	161.367	17.3106	160.32	17.5078	39.1	17.3622	40.2661	17,480966037027777	11,033333333333333	17,335443781430556	11,884131235224006
17.4945	225.533	17.349	222.949	17.5586	119.667	17.4131	117.158	17.4685	188.867	17.323	185.426	17.4884	174.2	17.3429	172.528	17.4769	157.367	17.3314	160.225	17.5285	38.9667	17.383	40.2281	17,501744406861111	12,299999999999999	17,356230817944443	11,884131235223657
17.5153	218.467	17.3698	222.908	17.5794	115.167	17.4339	117.12	17.4893	181.2	17.3438	185.381	17.5092	177.133	17.3637	172.462	17.4977	158.667	17.3522	160.13	17.5493	40.8667	17.4038	40.1902	17,522522776680553	12.8	17,377026521138887	11,884131235223329
17.536	227.3	17.3906	222.867	17.6002	117.3	17.4547	117.082	17.5101	191.733	17.3646	185.336	17.5299	170.667	17.3845	172.397	17.5185	165.833	17.373	160.036	17.5701	38.8333	17.4246	40.1525	17,54330114651389	11.7	17,397813557652778	11,884131235223018
17.5568	233.133	17.4113	222.826	17.621	115.867	17.4755	117.045	17.5309	183.367	17.3854	185.291	17.5507	170.933	17.4052	172.332	17.5392	160.467	17.3938	159.942	17.5909	41.1333	17.4454	40.115	17,564079516347217	11,466666666666667	17,418600594152778	11,884131235222727
17.5776	228.5	17.4321	222.786	17.6417	120.3	17.4962	117.008	17.5517	185.4	17.4062	185.246	17.5715	174.367	17.426	172.266	17.56	164	17.4145	159.848	17.6117	42.2667	17.4662	40.0776	17,584870886194444	11,266666666666668	17,439387630666666	11,884131235222451
17.5984	222.367	17.4529	222.745	17.6625	121.6	17.517	116.97	17.5724	187.533	17.4269	185.201	17.5923	173.9	17.4468	172.201	17.5808	161.533	17.4353	159.754	17.6325	41.0667	17.487	40.0403	17,605649256027778	11,433333333333334	17,460174667180553	11,884131235222192
17.6192	223.567	17.4737	222.705	17.6833	113.2	17.5378	116.933	17.5932	180.433	17.4477	185.157	17.6131	171.2	17.4676	172.137	17.6016	157.7	17.4561	159.661	17.6533	40.1667	17.5078	40.0032	17,626436292541666	11,633333333333333	17,480966037027777	11,884131235221949
17.64	219.5	17.4945	222.665	17.7041	119.267	17.5586	116.896	17.614	190.967	17.4685	185.112	17.6339	170.333	17.4884	172.072	17.6224	160.533	17.4769	159.568	17.674	40.0333	17.5285	39.9663	17,647223329041665	12,399999999999999	17,501744406861111	11,884131235221716
17.6607	226.967	17.5153	222.625	17.7249	116.1	17.5794	116.859	17.6348	187.933	17.4893	185.068	17.6546	168.667	17.5092	172.008	17.6432	156.767	17.4977	159.475	17.6948	41.9667	17.5493	39.9295	17,668010365555556	11.5	17,522522776680553	11,884131235221496
17.6815	228.6	17.536	222.585	17.7456	118.233	17.6002	116.822	17.6556	183.967	17.5101	185.024	17.6754	171.7	17.5299	171.943	17.664	154.933	17.5185	159.382	17.7156	39.0667	17.5701	39.8928	17,688810402083334	11,899999999999999	17,54330114651389	11,88413123522129
17.7023	222.933	17.5568	222.546	17.7664	117.267	17.621	116.785	17.6764	187.033	17.5309	184.98	17.6962	166.4	17.5507	171.879	17.6848	161.833	17.5392	159.29	17.7364	40.2333	17.5909	39.8563	17,709597438597221	11.6	17,564079516347217	11.8841
17.7231	223.567	17.5776	222.506	17.7872	114.867	17.6417	116.748	17.6971	185.867	17.5517	184.936	17.717	171.433	17.5715	171.815	17.7055	160.367	17.56	159.198	17.7572	39.5333	17.6117	39.82	17,730393141791666	11.7	17,584870886194444	11,884131235220922
17.7439	225.7	17.5984	222.467	17.808	112.833	17.6625	116.711	17.7179	184.533	17.5724	184.893	17.7378	172	17.5923	171.752	17.7263	161.967	17.5808	159.106	17.778	41.3333	17.6325	39.7838	17,751180178305557	12.3	17,605649256027778	11,884131235220753
17.7647	220.067	17.6192	222.428	17.8288	117	17.6833	116.674	17.7387	186.733	17.5932	184.849	17.7586	171.367	17.6131	171.688	17.7471	165.933	17.6016	159.015	17.7988	40.0333	17.6533	39.7477	17,771969381486109	12,233333333333334	17,626436292541666	11,88413123522059
17.7855	223.9	17.64	222.389	17.8496	116.033	17.7041	116.638	17.7595	186.367	17.614	184.806	17.7794	176.267	17.6339	171.625	17.7679	156.633	17.6224	158.923	17.8195	38.3667	17.674	39.7118	17,792767251347222	11,433333333333334	17,647223329041665	11,884131235220439
17.8063	223.133	17.6607	222.351	17.8704	116.267	17.7249	116.601	17.7803	185.967	17.6348	184.763	17.8002	172.667	17.6546	171.562	17.7887	160.7	17.6432	158.832	17.8403	37.3333	17.6948	39.676	17,813554287861109	11	17,668010365555556	11,884131235220298
17.827	218.867	17.6815	222.312	17.8911	116	17.7456	116.565	17.8011	187.267	17.6556	184.72	17.8209	172.267	17.6754	171.499	17.8095	159.733	17.664	158.741	17.8611	37.5333	17.7156	39.6404	17,834341324361109	11.6	17,688810402083334	11,884131235220165
17.8478	225.7	17.7023	222.274	17.9119	115.133	17.7664	116.528	17.8218	185.467	17.6764	184.677	17.8417	170.2	17.6962	171.436	17.8303	156.067	17.6848	158.651	17.8819	40.9333	17.7364	39.6049	17,855128360874996	10,566666666666666	17,709597438597221	11,884131235220041
17.8686	224.267	17.7231	222.235	17.9327	114.833	17.7872	116.492	17.8426	184	17.6971	184.634	17.8625	171.267	17.717	171.374	17.851	162.467	17.7055	158.56	17.9027	39.8	17.7572	39.5696	17,875915397388887	12,133333333333333	17,730393141791666	11,884131235219918
17.8894	224.433	17.7439	222.197	17.9535	116.367	17.808	116.456	17.8634	182.8	17.7179	184.592	17.8833	172.067	17.7378	171.311	17.8718	159.567	17.7263	158.47	17.9235	41.6	17.778	39.5344	17,896711100583332	11.5	17,751180178305557	11,884131235219805
17.9102	219.433	17.7647	222.159	17.9743	120.233	17.8288	116.419	17.8842	189.933	17.7387	184.549	17.9041	172.367	17.7586	171.249	17.8926	161.933	17.7471	158.38	17.9443	41.7	17.7988	39.4994	17,917498137097219	12,666666666666666	17,771969381486109	11,884131235219694
17.931	220.167	17.7855	222.122	17.9951	118.267	17.8496	116.383	17.905	183.4	17.7595	184.507	17.9249	173.967	17.7794	171.187	17.9134	157.767	17.7679	158.291	17.965	41.2333	17.8195	39.4645	17,938285173597219	12,166666666666666	17,792767251347222	11,884131235219593
17.9518	226.9	17.8063	222.084	18.0159	117.5	17.8704	116.347	17.9258	182.9	17.7803	184.465	17.9456	172	17.8002	171.125	17.9342	154.233	17.7887	158.201	17.9858	40.1333	17.8403	39.4297	17,95907221011111	12,066666666666666	17,813554287861109	11,884131235219497
17.9725	225.667	17.827	222.047	18.0366	115.9	17.8911	116.311	17.9466	187.667	17.8011	184.423	17.9664	176	17.8209	171.064	17.955	160.967	17.8095	158.112	18.0066	40.7667	17.8611	39.3951	17,979859246624997	11,466666666666667	17,834341324361109	11,884131235219407
17.9933	222.767	17.8478	222.009	18.0574	117.8	17.9119	116.275	17.9673	186.667	17.8218	184.381	17.9872	176.233	17.8417	171.002	17.9758	158.067	17.8303	158.023	18.0274	38.8	17.8819	39.3606	18,000659283152778	11.9	17,855128360874996	11,884131235219323
18.0141	221.3	17.8686	221.972	18.0782	118.5	17.9327	116.239	17.9881	185.667	17.8426	184.339	18.008	175.033	17.8625	170.941	17.9965	164.567	17.851	157.935	18.0482	39.5	17.9027	39.3263	18,021446319666666	10,366666666666667	17,875915397388887	11,884131235219247
18.0349	228.6	17.8894	221.935	18.099	118.567	17.9535	116.204	18.0089	188.9	17.8634	184.297	18.0288	175.733	17.8833	170.88	18.0173	158.067	17.8718	157.846	18.069	42.3	17.9235	39.2921	18,042233356180553	11,200000000000001	17,896711100583332	11,884131235219172
18.0557	228.1	17.9102	221.899	18.1198	115	17.9743	116.168	18.0297	182.4	17.8842	184.256	18.0496	170.9	17.9041	170.819	18.0381	158.533	17.8926	157.758	18.0898	40.7333	17.9443	39.258	18,063020392694444	10,866666666666667	17,917498137097219	11,884131235219105
18.0765	223.667	17.931	221.862	18.1406	117.267	17.9951	116.132	18.0505	183.667	17.905	184.214	18.0703	168.167	17.9249	170.758	18.0589	159.6	17.9134	157.67	18.1105	39.8	17.965	39.2241	18,083798762513887	10.2	17,938285173597219	11,884131235219037
18.0973	219.7	17.9518	221.825	18.1613	116.733	18.0159	116.097	18.0713	185.367	17.9258	184.173	18.0911	170.767	17.9456	170.698	18.0797	157.367	17.9342	157.583	18.1313	39.1	17.9858	39.1903	18,104594465708331	13,166666666666668	17,95907221011111	11,884131235218971
18.118	223.567	17.9725	221.789	18.1821	117.1	18.0366	116.061	18.0921	187.367	17.9466	184.132	18.1119	167.333	17.9664	170.637	18.1005	160.267	17.955	157.495	18.1521	40.3667	18.0066	39.1567	18,125372835541668	12,533333333333333	17,979859246624997	11,884131235218915
18.1388	223.567	17.9933	221.753	18.2029	115.5	18.0574	116.026	18.1128	185.233	17.9673	184.091	18.1327	170.767	17.9872	170.577	18.1212	160.933	17.9758	157.408	18.1729	37.6333	18.0274	39.1232	18,146151205361107	10,533333333333335	18,000659283152778	11,88413123521886
18.1596	222.133	18.0141	221.717	18.2237	116.333	18.0782	115.99	18.1336	183.967	17.9881	184.05	18.1535	168.4	18.008	170.517	18.142	159.233	17.9965	157.321	18.1937	38.4667	18.0482	39.0898	18,166929575194445	12,633333333333333	18,021446319666666	11,884131235218804
18.1804	226.8	18.0349	221.681	18.2445	115.333	18.099	115.955	18.1544	187.1	18.0089	184.01	18.1743	168.867	18.0288	170.457	18.1628	158.033	18.0173	157.234	18.2145	37.1667	18.069	39.0566	18,187707945027778	11.5	18,042233356180553	11,884131235218751
18.2012	221.933	18.0557	221.645	18.2653	113.133	18.1198	115.92	18.1752	181.033	18.0297	183.969	18.1951	172.367	18.0496	170.397	18.1836	156.267	18.0381	157.148	18.2353	39.1667	18.0898	39.0235	18.2085	11	18,063020392694444	11,884131235218707
18.222	224.367	18.0765	221.61	18.2861	116.4	18.1406	115.884	18.196	187.567	18.0505	183.929	18.2158	169.467	18.0703	170.338	18.2044	156.433	18.0589	157.062	18.256	40.8	18.1105	38.9905	18,22928635138889	12.6	18,083798762513887	11,884131235218662
18.2427	220	18.0973	221.575	18.3068	119.2	18.1613	115.849	18.2168	184.067	18.0713	183.888	18.2366	170.3	18.0911	170.279	18.2252	157.5	18.0797	156.976	18.2768	39.7	18.1313	38.9577	18,250073387902781	11,100000000000001	18,104594465708331	11,88413123521862
18.2635	219.467	18.118	221.539	18.3276	116.933	18.1821	115.814	18.2375	182.5	18.0921	183.848	18.2574	169.133	18.1119	170.219	18.246	157.333	18.1005	156.89	18.2976	40.5	18.1521	38.925	18,270860424402777	11,366666666666667	18,125372835541668	11,884131235218579
18.2843	228	18.1388	221.504	18.3484	119.933	18.2029	115.779	18.2583	178.2	18.1128	183.808	18.2782	171.767	18.1327	170.16	18.2667	156.733	18.1212	156.805	18.3184	39.4333	18.1729	38.8924	18,291647460916661	11,966666666666667	18,146151205361107	11,88413123521854
18.3051	230.1	18.1596	221.469	18.3692	115.6	18.2237	115.745	18.2791	183.167	18.1336	183.768	18.299	171.067	18.1535	170.102	18.2875	162.533	18.142	156.719	18.3392	38.6	18.1937	38.86	18,312443164111109	11,933333333333334	18,166929575194445	11,884131235218503
18.3259	219.8	18.1804	221.434	18.39	116.067	18.2445	115.71	18.2999	185.967	18.1544	183.729	18.3198	169.767	18.1743	170.043	18.3083	156.033	18.1628	156.634	18.3599	38.6667	18.2145	38.8277	18.3332	11,866666666666667	18,187707945027778	11,884131235218471
18.3467	223.567	18.2012	221.4	18.4108	121.633	18.2653	115.675	18.3207	189.133	18.1752	183.689	18.3406	169.833	18.1951	169.985	18.3291	152.567	18.1836	156.549	18.3807	39.9667	18.2353	38.7955	18.354	12	18.2085	11,884131235218442
18.3675	230.6	18.222	221.365	18.4316	115.633	18.2861	115.64	18.3415	184.467	18.196	183.65	18.3613	172.4	18.2158	169.926	18.3499	154.5	18.2044	156.465	18.4015	38.5	18.256	38.7635	18,374804273638887	10,666666666666668	18,22928635138889	11,884131235218414
18.3882	221.733	18.2427	221.331	18.4523	113.8	18.3068	115.606	18.3622	186.5	18.2168	183.61	18.3821	171.567	18.2366	169.868	18.3707	159.433	18.2252	156.38	18.4223	38.2333	18.2768	38.7316	18,395591310152778	11.8	18,250073387902781	11,884131235218391
18.409	219.333	18.2635	221.297	18.4731	113.867	18.3276	115.571	18.383	182.8	18.2375	183.571	18.4029	166.533	18.2574	169.81	18.3914	159.167	18.246	156.296	18.4431	38.6333	18.2976	38.6998	18,416391346680555	11,566666666666666	18,270860424402777	11,884131235218369
18.4298	226.4	18.2843	221.263	18.4939	114.133	18.3484	115.537	18.4038	180.133	18.2583	183.532	18.4237	168.867	18.2782	169.753	18.4122	153.7	18.2667	156.213	18.4639	38.5	18.3184	38.6681	18,437178383194446	11,033333333333333	18,291647460916661	11,884131235218348
18.4506	229.567	18.3051	221.229	18.5147	119.733	18.3692	115.502	18.4246	184.833	18.2791	183.493	18.4445	169.333	18.299	169.695	18.433	157.733	18.2875	156.129	18.4847	38.1667	18.3392	38.6366	18,457965419708334	11,766666666666668	18,312443164111109	11,884131235218327
18.4714	219.467	18.3259	221.195	18.5355	113.7	18.39	115.468	18.4454	179.633	18.2999	183.454	18.4653	168.4	18.3198	169.638	18.4538	155.633	18.3083	156.046	18.5054	38.6667	18.3599	38.6052	18,478752456222217	11.8	18.3332	11,884131235218305
18.4922	220.567	18.3467	221.162	18.5563	116.767	18.4108	115.434	18.4662	182	18.3207	183.416	18.4861	168.7	18.3406	169.581	18.4746	156.633	18.3291	155.963	18.5262	39.7667	18.3807	38.574	18,499539492722217	11,233333333333334	18.354	11,884131235218284
18.5129	228.767	18.3675	221.128	18.577	116.767	18.4316	115.4	18.487	182.767	18.3415	183.377	18.5068	170	18.3613	169.523	18.4954	154.767	18.3499	155.88	18.547	39.3333	18.4015	38.5429	18,520335195916665	11	18,374804273638887	11,884131235218266
18.5337	227	18.3882	221.095	18.5978	117.4	18.4523	115.365	18.5077	180.433	18.3622	183.339	18.5276	169.067	18.3821	169.467	18.5161	155.933	18.3707	155.797	18.5678	36.9333	18.4223	38.5118	18,541122232430553	10.3	18,395591310152778	11,884131235218248
18.5545	222.967	18.409	221.062	18.6186	117.433	18.4731	115.331	18.5285	180.833	18.383	183.301	18.5484	170.967	18.4029	169.41	18.5369	153.267	18.3914	155.714	18.5886	38.3333	18.4431	38.481	18,561909268944444	11.6	18,416391346680555	11,884131235218231
18.5753	232.467	18.4298	221.029	18.6394	114.7	18.4939	115.297	18.5493	183.167	18.4038	183.262	18.5692	170.367	18.4237	169.353	18.5577	157.4	18.4122	155.632	18.6094	38.0667	18.4639	38.4502	18,582691972111107	12,166666666666666	18,437178383194446	11,884131235218213
18.5961	216.133	18.4506	220.996	18.6602	112.033	18.5147	115.263	18.5701	183.533	18.4246	183.224	18.59	170.533	18.4445	169.297	18.5785	158.733	18.433	155.55	18.6302	39.9333	18.4847	38.4196	18,603470341944444	12,233333333333334	18,457965419708334	11,884131235218202
18.6169	219.2	18.4714	220.963	18.681	113.733	18.5355	115.23	18.5909	183.867	18.4454	183.186	18.6108	169.433	18.4653	169.241	18.5993	154.533	18.4538	155.468	18.6509	37.7333	18.5054	38.3891	18,624274711805555	12,733333333333334	18,478752456222217	11,884131235218192
18.6377	218	18.4922	220.931	18.7018	115.8	18.5563	115.196	18.6117	181.6	18.4662	183.149	18.6315	170.067	18.4861	169.185	18.6201	157.233	18.4746	155.387	18.6717	37.3667	18.5262	38.3587	18,645053081638888	11.6	18,499539492722217	11,884131235218181
18.6584	226.467	18.5129	220.898	18.7225	118.8	18.577	115.162	18.6325	182.7	18.487	183.111	18.6523	173.733	18.5068	169.129	18.6409	157.1	18.4954	155.306	18.6925	37.5333	18.547	38.3284	18,665831451472219	13.3	18,520335195916665	11,884131235218172
18.6792	218.767	18.5337	220.866	18.7433	113.267	18.5978	115.129	18.6532	182.033	18.5077	183.074	18.6731	172.233	18.5276	169.073	18.6616	154.3	18.5161	155.225	18.7133	35.4667	18.5678	38.2983	18,686609821291665	12.2	18,541122232430553	11,884131235218163
18.7	224.033	18.5545	220.834	18.7641	108.833	18.6186	115.095	18.674	184.267	18.5285	183.036	18.6939	173.633	18.5484	169.018	18.6824	155.7	18.5369	155.144	18.7341	38.5667	18.5886	38.2683	18,707396857805556	11,833333333333332	18,561909268944444	11,884131235218154
18.7208	217.667	18.5753	220.802	18.7849	114.567	18.6394	115.061	18.6948	187	18.5493	182.999	18.7147	164.8	18.5692	168.962	18.7032	153.7	18.5577	155.063	18.7549	37.7	18.6094	38.2384	18.7282	13,366666666666667	18,582691972111107	11,884131235218145
18.7416	224.533	18.5961	220.77	18.8057	116.9	18.6602	115.028	18.7156	180.4	18.5701	182.962	18.7355	167.933	18.59	168.907	18.724	153.967	18.5785	154.983	18.7757	40.6	18.6302	38.2086	18,748979597513891	11,033333333333333	18,603470341944444	11,884131235218137
18.7624	211.033	18.6169	220.738	18.8265	113.6	18.681	114.995	18.7364	184	18.5909	182.925	18.7562	168.333	18.6108	168.852	18.7448	153.033	18.5993	154.903	18.7964	40.5	18.6509	38.179	18,769766634027775	12.3	18,624274711805555	11,884131235218129
18.7832	223.067	18.6377	220.706	18.8472	113.733	18.7018	114.961	18.7572	179.567	18.6117	182.888	18.777	165.4	18.6315	168.797	18.7656	156.333	18.6201	154.823	18.8172	38.6333	18.6717	38.1495	18,790553670527771	11,133333333333333	18,645053081638888	11,884131235218122
18.8039	224	18.6584	220.675	18.868	117.7	18.7225	114.928	18.7779	187.967	18.6325	182.851	18.7978	170.533	18.6523	168.743	18.7863	157.833	18.6409	154.743	18.838	38.8333	18.6925	38.1201	18,811340707041666	11,766666666666666	18,665831451472219	11,884131235218115
18.8247	220.833	18.6792	220.644	18.8888	120.433	18.7433	114.895	18.7987	183.4	18.6532	182.815	18.8186	168.033	18.6731	168.688	18.8071	159.967	18.6616	154.663	18.8588	40.4333	18.7133	38.0908	18,832140743569447	10,666666666666668	18,686609821291665	11,884131235218108
18.8455	223.933	18.7	220.613	18.9096	115.733	18.7641	114.862	18.8195	180	18.674	182.778	18.8394	170.3	18.6939	168.634	18.8279	155	18.6824	154.584	18.8796	38.5667	18.7341	38.0616	18,852927780083331	11,299999999999999	18,707396857805556	11,884131235218101
18.8663	226.4	18.7208	220.581	18.9304	112.433	18.7849	114.829	18.8403	185.933	18.6948	182.742	18.8602	169.2	18.7147	168.58	18.8487	156.1	18.7032	154.505	18.9004	36.5	18.7549	38.0326	18,873714816597218	12,233333333333333	18.7282	11,884131235218094
18.8871	226.733	18.7416	220.551	18.9512	112.5	18.8057	114.796	18.8611	183.1	18.7156	182.706	18.881	165.933	18.7355	168.526	18.8695	153.167	18.724	154.426	18.9211	39.9	18.7757	38.0037	18,894501853111109	10.8	18,748979597513891	11,884131235218087
18.9079	225	18.7624	220.52	18.9719	115.467	18.8265	114.763	18.8818	185.967	18.7364	182.67	18.9017	171.133	18.7562	168.472	18.8903	152.967	18.7448	154.348	18.9419	39.1333	18.7964	37.9749	18.9153	11,366666666666667	18,769766634027775	11,88413123521808
18.9287	221.6	18.7832	220.489	18.9927	110.5	18.8472	114.73	18.9026	185	18.7572	182.634	18.9225	170.267	18.777	168.418	18.911	155.033	18.7656	154.269	18.9627	37.3667	18.8172	37.9462	18,936084592805557	11.6	18,790553670527771	11,884131235218073
18.9495	217.733	18.8039	220.459	19.0135	118.367	18.868	114.697	18.9234	178.267	18.7779	182.598	18.9433	171.433	18.7978	168.364	18.9318	153.633	18.7863	154.191	18.9835	36.8333	18.838	37.9176	18,956871629319444	11.7	18,811340707041666	11,884131235218066
18.9702	220.467	18.8247	220.428	19.0343	111.033	18.8888	114.665	18.9442	181.533	18.7987	182.562	18.9641	170.4	18.8186	168.311	18.9526	150.567	18.8071	154.113	19.0043	39.6	18.8588	37.8892	18,977658665833331	12,433333333333334	18,832140743569447	11,884131235218058
18.991	220.633	18.8455	220.398	19.0551	120.2	18.9096	114.632	18.965	182.467	18.8195	182.526	18.9849	169.167	18.8394	168.258	18.9734	157.267	18.8279	154.035	19.0251	37.3333	18.8796	37.8608	18,998445702347219	11,566666666666666	18,852927780083331	11,884131235218053
19.0118	220.933	18.8663	220.368	19.0759	112.6	18.9304	114.6	18.9858	179.5	18.8403	182.491	19.0057	164.233	18.8602	168.205	18.9942	155.9	18.8487	153.958	19.0459	38.9667	18.9004	37.8326	19,019232738847219	11.2	18,873714816597218	11,88413123521805
19.0326	219.867	18.8871	220.338	19.0967	113.1	18.9512	114.567	19.0066	181.8	18.8611	182.456	19.0265	169.267	18.881	168.152	19.015	151.267	18.8695	153.881	19.0667	39.9667	18.9211	37.8045	19,040032775388891	11,366666666666667	18,894501853111109	11,884131235218046
19.0534	220.233	18.9079	220.308	19.1174	113.4	18.9719	114.535	19.0273	182.7	18.8818	182.42	19.0472	167.9	18.9017	168.099	19.0358	149.333	18.8903	153.804	19.0874	36.5333	18.9419	37.7765	19,060815478555554	11,233333333333334	18.9153	11,884131235218042
19.0742	220.833	18.9287	220.278	19.1382	114.733	18.9927	114.502	19.0481	180.533	18.9026	182.385	19.068	168.967	18.9225	168.047	19.0565	153.1	18.911	153.727	19.1082	38.2667	18.9627	37.7486	19,081606848402775	10,700000000000001	18,936084592805557	11,884131235218039
19.0949	222.833	18.9495	220.249	19.159	116.533	19.0135	114.47	19.0689	181.867	18.9234	182.35	19.0888	165.5	18.9433	167.994	19.0773	150.767	18.9318	153.65	19.129	38.8	18.9835	37.7209	19,102393884916662	10,866666666666667	18,956871629319444	11,884131235218037
19.1157	222.833	18.9702	220.219	19.1798	115.133	19.0343	114.438	19.0897	186.233	18.9442	182.315	19.1096	167.767	18.9641	167.942	19.0981	153.7	18.9526	153.574	19.1498	39.0667	19.0043	37.6932	19.1232	12,600000000000001	18,977658665833331	11,884131235218037
19.1365	216.867	18.991	220.19	19.2006	113	19.0551	114.406	19.1105	186.067	18.965	182.281	19.1304	166.7	18.9849	167.89	19.1189	154.7	18.9734	153.498	19.1706	38.6	19.0251	37.6657	19,143967957944444	11,633333333333333	18,998445702347219	11,884131235218037
19.1573	220.033	19.0118	220.161	19.2214	113.4	19.0759	114.374	19.1313	186.4	18.9858	182.246	19.1512	166.2	19.0057	167.838	19.1397	151.4	18.9942	153.422	19.1914	37.3667	19.0459	37.6382	19,16474632776389	11,133333333333333	19,019232738847219	11,884131235218037
19.1781	218.733	19.0326	220.132	19.2422	111.333	19.0967	114.342	19.1521	186.7	19.0066	182.211	19.172	166.333	19.0265	167.786	19.1605	150.1	19.015	153.346	19.2122	37.8333	19.0667	37.6109	19,185524697597216	10.5	19,040032775388891	11,884131235218037
19.1989	215.9	19.0534	220.103	19.2629	116.133	19.1174	114.31	19.1728	181.433	19.0273	182.177	19.1927	166.867	19.0472	167.735	19.1812	150.667	19.0358	153.27	19.2329	37.4	19.0874	37.5837	19,20630740076389	11,366666666666667	19,060815478555554	11,884131235218037
19.2196	223.667	19.0742	220.074	19.2837	115.333	19.1382	114.278	19.1936	180.867	19.0481	182.143	19.2135	161.7	19.068	167.683	19.202	153.167	19.0565	153.195	19.2537	38.9	19.1082	37.5567	19,22708577059722	11,133333333333333	19,081606848402775	11,884131235218037
19.2404	226.333	19.0949	220.046	19.3045	110.467	19.159	114.246	19.2144	186.6	19.0689	182.109	19.2343	168.133	19.0888	167.632	19.2228	152.3	19.0773	153.12	19.2745	37	19.129	37.5297	19,247877140444444	11,433333333333334	19,102393884916662	11,884131235218037
19.2612	221.367	19.1157	220.017	19.3253	116.1	19.1798	114.214	19.2352	177.367	19.0897	182.075	19.2551	166.233	19.1096	167.581	19.2436	153.2	19.0981	153.045	19.2953	34.9333	19.1498	37.5028	19,268655510277775	11.7	19.1232	11,884131235218037
19.282	216.967	19.1365	219.989	19.3461	115.033	19.2006	114.183	19.256	184.1	19.1105	182.041	19.2759	167.9	19.1304	167.53	19.2644	152.733	19.1189	152.971	19.3161	37.2333	19.1706	37.4761	19,289442546777774	12,033333333333333	19,143967957944444	11,884131235218037
19.3028	218.4	19.1573	219.96	19.3669	115.567	19.2214	114.151	19.2768	177.967	19.1313	182.007	19.2967	172.1	19.1512	167.479	19.2852	151.733	19.1397	152.896	19.3369	38.4	19.1914	37.4494	19,310229583291665	12,766666666666666	19,16474632776389	11,884131235218037
19.3236	224.9	19.1781	219.932	19.3876	112.8	19.2422	114.12	19.2975	182.833	19.1521	181.973	19.3174	165.067	19.172	167.428	19.3059	148.933	19.1605	152.822	19.3577	36.6333	19.2122	37.4229	19,331016619805556	11,633333333333333	19,185524697597216	11,884131235218037
19.3444	216.7	19.1989	219.904	19.4084	109.067	19.2629	114.088	19.3183	180.6	19.1728	181.94	19.3382	171.3	19.1927	167.378	19.3267	153.633	19.1812	152.748	19.3785	37.4	19.2329	37.3965	19,351816656333327	11.4	19,20630740076389	11,884131235218037
19.3651	225.9	19.2196	219.876	19.4292	115.6	19.2837	114.057	19.3391	183.333	19.1936	181.906	19.359	170.7	19.2135	167.328	19.3475	150.633	19.202	152.674	19.3992	37.9333	19.2537	37.3701	19,372603692847221	11,966666666666667	19,22708577059722	11,884131235218037
19.3859	224.833	19.2404	219.848	19.45	116.167	19.3045	114.025	19.3599	182.5	19.2144	181.873	19.3798	167.733	19.2343	167.277	19.3683	152.133	19.2228	152.6	19.42	36.3333	19.2745	37.3439	19,393390729361109	11,066666666666666	19,247877140444444	11,884131235218037
19.4067	218.867	19.2612	219.821	19.4708	111.267	19.3253	113.994	19.3807	180.667	19.2352	181.84	19.4006	170.8	19.2551	167.227	19.3891	152.333	19.2436	152.527	19.4408	39.1	19.2953	37.3178	19,414177765875003	12,299999999999999	19,268655510277775	11,884131235218037
19.4275	215.733	19.282	219.793	19.4916	115.8	19.3461	113.963	19.4015	182.4	19.256	181.806	19.4214	165.267	19.2759	167.178	19.4099	155.7	19.2644	152.454	19.4616	38.0333	19.3161	37.2918	19,434964802375003	11,566666666666666	19,289442546777774	11,884131235218037
19.4483	221.567	19.3028	219.766	19.5123	113.067	19.3669	113.932	19.4223	181.533	19.2768	181.774	19.4421	166.767	19.2967	167.128	19.4307	145.633	19.2852	152.381	19.4824	37.8	19.3369	37.2659	19.4558	10,333333333333334	19,310229583291665	11,884131235218037
19.4691	216.967	19.3236	219.739	19.5331	114.767	19.3876	113.901	19.443	179.733	19.2975	181.741	19.4629	165.6	19.3174	167.078	19.4515	152.133	19.3059	152.308	19.5032	39.2333	19.3577	37.2401	19,476556208763885	12,133333333333333	19,331016619805556	11,884131235218037
19.4899	217.233	19.3444	219.711	19.5539	115.333	19.4084	113.87	19.4638	184.733	19.3183	181.708	19.4837	167.1	19.3382	167.029	19.4722	155.4	19.3267	152.236	19.5239	37.0333	19.3785	37.2144	19,497343245277772	10,733333333333333	19,351816656333327	11,884131235218037
19.5106	215.1	19.3651	219.684	19.5747	114.633	19.4292	113.839	19.4846	183.967	19.3391	181.675	19.5045	166.1	19.359	166.98	19.493	154.2	19.3475	152.163	19.5447	36.3	19.3992	37.1889	19,518130281791667	9,8333333333333321	19,372603692847221	11,884131235218037
19.5314	219.533	19.3859	219.657	19.5955	112.967	19.45	113.808	19.5054	179.567	19.3599	181.643	19.5253	170	19.3798	166.931	19.5138	152.9	19.3683	152.091	19.5655	37.1	19.42	37.1634	19,538917318291666	12,766666666666668	19,393390729361109	11,884131235218037
19.5522	213.033	19.4067	219.631	19.6163	117.733	19.4708	113.777	19.5262	179.933	19.3807	181.61	19.5461	167.2	19.4006	166.882	19.5346	151.7	19.3891	152.019	19.5863	37.8333	19.4408	37.138	19,559717354833328	10,933333333333334	19,414177765875003	11,884131235218037
19.573	223.4	19.4275	219.604	19.6371	109	19.4916	113.746	19.547	178.4	19.4015	181.578	19.5669	169.9	19.4214	166.833	19.5554	150.533	19.4099	151.947	19.6071	37.1667	19.4616	37.1128	19,580504391347219	11.5	19,434964802375003	11,884131235218037
19.5938	219.8	19.4483	219.577	19.6579	114.767	19.5123	113.716	19.5678	181.2	19.4223	181.546	19.5876	171.4	19.4421	166.784	19.5762	152.233	19.4307	151.876	19.6279	37.0667	19.4824	37.0876	19,601291427847222	12,366666666666665	19.4558	11,884131235218037
19.6145	219.267	19.4691	219.551	19.6786	111.767	19.5331	113.685	19.5886	184.467	19.443	181.514	19.6084	168.533	19.4629	166.736	19.597	149.933	19.4515	151.805	19.6487	36.5667	19.5032	37.0626	19,62207846436111	11,899999999999999	19,476556208763885	11,884131235218037
19.6353	217.433	19.4899	219.524	19.6994	115.333	19.5539	113.654	19.6093	179.333	19.4638	181.482	19.6292	169.3	19.4837	166.687	19.6177	153.433	19.4722	151.734	19.6695	37.5	19.5239	37.0376	19,642865500875004	10.4	19,497343245277772	11,884131235218037
19.6561	211.8	19.5106	219.498	19.7202	116.1	19.5747	113.624	19.6301	183.967	19.4846	181.45	19.65	164.6	19.5045	166.639	19.6385	150.733	19.493	151.663	19.6902	38.4667	19.5447	37.0128	19,66366337073611	11.6	19,518130281791667	11,884131235218037
19.6769	220.467	19.5314	219.472	19.741	114	19.5955	113.593	19.6509	183.233	19.5054	181.418	19.6708	166.9	19.5253	166.591	19.6593	155.633	19.5138	151.592	19.711	38.0333	19.5655	36.988	19,684452573916666	10.4	19,538917318291666	11,884131235218037
19.6977	218.833	19.5522	219.446	19.7618	112.667	19.6163	113.563	19.6717	185.067	19.5262	181.387	19.6916	168.033	19.5461	166.543	19.6801	152.867	19.5346	151.522	19.7318	36.6667	19.5863	36.9634	19,705239610430556	11,200000000000001	19,559717354833328	11,884131235218037
19.7185	216	19.573	219.42	19.7826	111.833	19.6371	113.533	19.6925	179.067	19.547	181.355	19.7124	165.2	19.5669	166.495	19.7009	151.367	19.5554	151.451	19.7526	35.9667	19.6071	36.9388	19.726	11,366666666666667	19,580504391347219	11,884131235218037
19.7393	214.7	19.5938	219.395	19.8034	117.567	19.6579	113.503	19.7132	181.433	19.5678	181.324	19.7331	171.133	19.5876	166.448	19.7216	153.4	19.5762	151.381	19.7734	36.0333	19.6279	36.9144	19,746796350083329	12,433333333333334	19,601291427847222	11,884131235218037
19.76	214.833	19.6145	219.369	19.8241	116.333	19.6786	113.472	19.734	180.2	19.5886	181.292	19.7539	167.2	19.6084	166.4	19.7424	152.033	19.597	151.311	19.7942	36.9333	19.6487	36.8901	19,76758338659722	12,100000000000001	19,62207846436111	11,884131235218037
19.7808	222.6	19.6353	219.343	19.8449	113	19.6994	113.442	19.7548	179.4	19.6093	181.261	19.7747	168.067	19.6292	166.353	19.7632	153.333	19.6177	151.242	19.8149	38.2	19.6695	36.8658	19,788362867638888	11,166666666666666	19,642865500875004	11,884131235218037
19.8016	218.667	19.6561	219.318	19.8657	116.167	19.7202	113.412	19.7756	183.267	19.6301	181.23	19.7955	171.433	19.65	166.306	19.784	152.2	19.6385	151.172	19.8357	35.2333	19.6902	36.8417	19,809149904152775	10.7	19,66366337073611	11,884131235218037
19.8224	214.4	19.6769	219.293	19.8865	115.833	19.741	113.382	19.7964	182.233	19.6509	181.199	19.8163	167.367	19.6708	166.259	19.8048	149.133	19.6593	151.103	19.8565	34.9333	19.711	36.8176	19,829936940652775	12,966666666666667	19,684452573916666	11,884131235218037
19.8432	212.2	19.6977	219.268	19.9073	110.6	19.7618	113.352	19.8172	178.433	19.6717	181.168	19.8371	164.167	19.6916	166.212	19.8256	152.467	19.6801	151.034	19.8773	37.6333	19.7318	36.7937	19,850723977166666	10,666666666666666	19,705239610430556	11,884131235218037
19.864	222.567	19.7185	219.243	19.9281	114.667	19.7826	113.322	19.838	183.033	19.6925	181.138	19.8579	164.933	19.7124	166.165	19.8464	148.933	19.7009	150.965	19.8981	36.8667	19.7526	36.7698	19,871515347013887	11.8	19.726	11,884131235218037
19.8848	219.5	19.7393	219.218	19.9488	109.167	19.8034	113.293	19.8587	180	19.7132	181.107	19.8787	163.433	19.7331	166.119	19.8672	150.667	19.7216	150.896	19.9189	35.4333	19.7734	36.7461	19,892302383527774	11.8	19,746796350083329	11,884131235218037
19.9056	211.867	19.76	219.193	19.9696	109.467	19.8241	113.263	19.8795	180.2	19.734	181.077	19.8994	165.967	19.7539	166.072	19.8879	152.6	19.7424	150.828	19.9397	38.1333	19.7942	36.7224	19,913089420041668	11,666666666666666	19,76758338659722	11,884131235218037
19.9263	222.267	19.7808	219.168	19.9904	115.3	19.8449	113.233	19.9003	175.667	19.7548	181.046	19.9202	169.767	19.7747	166.026	19.9087	151.767	19.7632	150.76	19.9604	35.1	19.8149	36.6989	19,933876456555556	12.5	19,788362867638888	11,884131235218037
19.9471	220.9	19.8016	219.143	20.0112	117.867	19.8657	113.204	19.9211	182.533	19.7756	181.016	19.941	164.367	19.7955	165.98	19.9295	150.067	19.784	150.691	19.9812	35.3667	19.8357	36.6754	19,954663493055548	12,666666666666666	19,809149904152775	11,884131235218037
19.9679	224.1	19.8224	219.119	20.032	111.367	19.8865	113.174	19.9419	178.1	19.7964	180.986	19.9618	166.3	19.8163	165.934	19.9503	152.5	19.8048	150.624	20.002	37.2333	19.8565	36.6521	19,975459196249993	11.4	19,829936940652775	11,884131235218037
19.9887	215.4	19.8432	219.095	20.0528	110.6	19.9073	113.145	19.9627	181.833	19.8172	180.956	19.9826	163.133	19.8371	165.888	19.9711	150.133	19.8256	150.556	20.0228	38.1333	19.8773	36.6288	19,996246232763887	12,566666666666666	19,850723977166666	11,884131235218037
20.0095	214	19.864	219.07	20.0736	114.533	19.9281	113.115	19.9835	179.033	19.838	180.926	20.0034	162.933	19.8579	165.842	19.9919	153.7	19.8464	150.488	20.0436	37.2	19.8981	36.6056	20,017033269277775	11,533333333333333	19,871515347013887	11,884131235218037
20.0303	219.8	19.8848	219.046	20.0943	112.467	19.9488	113.086	20.0042	179.567	19.8587	180.896	20.0241	163.133	19.8787	165.797	20.0126	150	19.8672	150.421	20.0644	35.6	19.9189	36.5826	20,037820305791669	11.7	19,892302383527774	11,884131235218037
20.051	220.067	19.9056	219.022	20.1151	117.2	19.9696	113.057	20.025	179.7	19.8795	180.866	20.0449	166.233	19.8994	165.751	20.0334	148.933	19.8879	150.354	20.0852	35.2	19.9397	36.5596	20,058598675611112	11,866666666666667	19,913089420041668	11,884131235218037
20.0718	218.233	19.9263	218.998	20.1359	113.867	19.9904	113.028	20.0458	180.267	19.9003	180.836	20.0657	165.8	19.9202	165.706	20.0542	148.133	19.9087	150.287	20.1059	35.7333	19.9604	36.5367	20,079394378805553	12,233333333333334	19,933876456555556	11,884131235218037
20.0926	213.3	19.9471	218.974	20.1567	112.867	20.0112	112.998	20.0666	179.4	19.9211	180.807	20.0865	163.733	19.941	165.661	20.075	146.533	19.9295	150.221	20.1267	36.8667	19.9812	36.5139	20,100172748638887	12.5	19,954663493055548	11,884131235218037
20.1134	214.867	19.9679	218.951	20.1775	116.6	20.032	112.969	20.0874	178.8	19.9419	180.777	20.1073	165.6	19.9618	165.616	20.0958	151.133	19.9503	150.154	20.1475	38.4333	20.002	36.4912	20,120951118458333	11,533333333333333	19,975459196249993	11,884131235218037
20.1342	217.4	19.9887	218.927	20.1983	113	20.0528	112.94	20.1082	174.933	19.9627	180.748	20.1281	169.9	19.9826	165.571	20.1166	150.067	19.9711	150.088	20.1683	36.1667	20.0228	36.4686	20,141729488291666	9,8333333333333321	19,996246232763887	11,884131235218037
20.155	212.633	20.0095	218.903	20.2191	114.6	20.0736	112.911	20.129	184.733	19.9835	180.719	20.1489	166.767	20.0034	165.527	20.1373	150.033	19.9919	150.022	20.1891	37.4667	20.0436	36.4461	20,162507858124997	11,533333333333333	20,017033269277775	11,884131235218037
20.1758	220.333	20.0303	218.88	20.2398	109.433	20.0943	112.882	20.1497	186.233	20.0042	180.69	20.1697	163.133	20.0241	165.482	20.1581	149.633	20.0126	149.956	20.2099	33.7667	20.0644	36.4237	20,183307894652778	11,333333333333334	20,037820305791669	11,884131235218037
20.1965	220.933	20.051	218.857	20.2606	110.867	20.1151	112.854	20.1705	183.033	20.025	180.66	20.1904	164.067	20.0449	165.438	20.1789	153	20.0334	149.89	20.2307	37.3667	20.0852	36.4014	20,204086264486115	11.9	20,058598675611112	11,884131235218037
20.2173	218.133	20.0718	218.833	20.2814	114.033	20.1359	112.825	20.1913	175.7	20.0458	180.632	20.2112	163.967	20.0657	165.393	20.1997	148.933	20.0542	149.825	20.2514	37.1333	20.1059	36.3791	20.2249	11,733333333333334	20,079394378805553	11,884131235218037
20.2381	215.867	20.0926	218.81	20.3022	112.9	20.1567	112.796	20.2121	176.6	20.0666	180.603	20.232	168.767	20.0865	165.349	20.2205	152.767	20.075	149.759	20.2722	35.5333	20.1267	36.357	20,245660337499995	11,933333333333334	20,100172748638887	11,884131235218037
20.2589	211.467	20.1134	218.787	20.323	113.133	20.1775	112.767	20.2329	181.767	20.0874	180.574	20.2528	163.333	20.1073	165.305	20.2413	147.467	20.0958	149.694	20.293	34.1333	20.1475	36.3349	20,266447374013886	11,366666666666665	20,120951118458333	11,884131235218037
20.2797	213.167	20.1342	218.764	20.3438	113.867	20.1983	112.739	20.2537	179.4	20.1082	180.545	20.2736	164.033	20.1281	165.261	20.262	152.3	20.1166	149.629	20.3138	36.1	20.1683	36.313	20,287247410541671	11	20,141729488291666	11,884131235218037
20.3005	217.7	20.155	218.742	20.3645	114.467	20.2191	112.71	20.2745	180.767	20.129	180.517	20.2944	162.3	20.1489	165.218	20.2828	148.567	20.1373	149.564	20.3346	36.1	20.1891	36.2911	20,308034447055554	10.5	20,162507858124997	11,884131235218037
20.3212	214.3	20.1758	218.719	20.3853	110.2	20.2398	112.682	20.2953	181.867	20.1497	180.488	20.3151	166.667	20.1697	165.174	20.3036	146.133	20.1581	149.5	20.3554	35.6667	20.2099	36.2693	20,328819316888886	9,9333333333333336	20,183307894652778	11,884131235218037
20.342	216.8	20.1965	218.696	20.4061	111.633	20.2606	112.654	20.316	182.467	20.1705	180.46	20.3359	163.033	20.1904	165.131	20.3244	150.6	20.1789	149.435	20.3761	36.3667	20.2307	36.2476	20,349604186736112	11,366666666666667	20,204086264486115	11,884131235218037
20.3628	216.567	20.2173	218.674	20.4269	106	20.2814	112.625	20.3368	181.867	20.1913	180.432	20.3567	164.233	20.2112	165.087	20.3452	147.9	20.1997	149.371	20.3969	36.3	20.2514	36.226	20,370391223249996	10,933333333333334	20.2249	11,884131235218037
20.3836	218.967	20.2381	218.652	20.4477	118	20.3022	112.597	20.3576	175.833	20.2121	180.404	20.3775	160.667	20.232	165.044	20.366	148.3	20.2205	149.307	20.4177	34.9	20.2722	36.2045	20,391191259777777	12,233333333333334	20,245660337499995	11,884131235218037
20.4044	217.167	20.2589	218.629	20.4685	112.267	20.323	112.569	20.3784	178.3	20.2329	180.376	20.3983	165.467	20.2528	165.001	20.3868	151.133	20.2413	149.243	20.4385	35.8333	20.293	36.1831	20,411978296291664	11,433333333333332	20,266447374013886	11,884131235218037
20.4252	215.967	20.2797	218.607	20.4893	113.1	20.3438	112.541	20.3992	178.867	20.2537	180.348	20.419	162.933	20.2736	164.958	20.4076	148.233	20.262	149.18	20.4593	36.1	20.3138	36.1618	20,432765332805555	11,066666666666666	20,287247410541671	11,884131235218037
20.446	214.367	20.3005	218.585	20.51	116.767	20.3645	112.513	20.42	179.667	20.2745	180.32	20.4398	169.3	20.2944	164.915	20.4283	145.467	20.2828	149.116	20.4801	35.5667	20.3346	36.1405	20,453552369319439	11,566666666666666	20,308034447055554	11,884131235218037
20.4667	216.767	20.3212	218.563	20.5308	113.933	20.3853	112.484	20.4407	173.967	20.2953	180.292	20.4606	165.6	20.3151	164.873	20.4491	149.267	20.3036	149.053	20.5009	36.3333	20.3554	36.1194	20,474339405819439	12,833333333333334	20,328819316888886	11,884131235218037
20.4875	218.2	20.342	218.541	20.5516	114.9	20.4061	112.457	20.4615	179.267	20.316	180.265	20.4814	163.367	20.3359	164.83	20.4699	148.133	20.3244	148.99	20.5217	37.0667	20.3761	36.0983	20,495135109013887	10.8	20,349604186736112	11,884131235218037
20.5083	211.633	20.3628	218.519	20.5724	112.067	20.4269	112.429	20.4823	181.8	20.3368	180.237	20.5022	165.9	20.3567	164.788	20.4907	149.933	20.3452	148.927	20.5425	34.2333	20.3969	36.0773	20,515922145527778	11.1	20,370391223249996	11,884131235218037
20.5291	211.533	20.3836	218.498	20.5932	112.033	20.4477	112.401	20.5031	180.6	20.3576	180.21	20.523	169.2	20.3775	164.746	20.5115	146.233	20.366	148.864	20.5632	34.7333	20.4177	36.0564	20,536700515361115	11,333333333333334	20,391191259777777	11,884131235218037
20.5499	216.033	20.4044	218.476	20.614	113.233	20.4685	112.373	20.5239	185.333	20.3784	180.183	20.5438	160.767	20.3983	164.704	20.5323	145.433	20.3868	148.802	20.584	33.9	20.4385	36.0356	20,557478885180551	11,433333333333334	20,411978296291664	11,884131235218037
20.5707	211.333	20.4252	218.455	20.6347	113.333	20.4893	112.345	20.5447	175.733	20.3992	180.155	20.5645	164.733	20.419	164.662	20.5531	145.667	20.4076	148.739	20.6048	34.4333	20.4593	36.0149	20,578257255013888	11,433333333333334	20,432765332805555	11,884131235218037
20.5915	212.3	20.446	218.433	20.6555	111.167	20.51	112.318	20.5655	179.167	20.42	180.128	20.5853	162.9	20.4398	164.62	20.5738	146.5	20.4283	148.677	20.6256	36.4	20.4801	35.9942	20,599044291527775	10.9	20,453552369319439	11,884131235218037
20.6123	222.3	20.4667	218.412	20.6763	112.2	20.5308	112.29	20.5862	179.267	20.4407	180.101	20.6061	160.733	20.4606	164.578	20.5946	148.367	20.4491	148.615	20.6464	34.7667	20.5009	35.9737	20,619822661347222	12	20,474339405819439	11,884131235218037
20.633	210.7	20.4875	218.391	20.6971	110.6	20.5516	112.263	20.607	182.367	20.4615	180.074	20.6269	160.467	20.4814	164.537	20.6154	148.767	20.4699	148.554	20.6672	34.5	20.5217	35.9532	20,640609697861112	11,033333333333333	20,495135109013887	11,884131235218037
20.6538	219.867	20.5083	218.37	20.7179	116.933	20.5724	112.235	20.6278	179.833	20.4823	180.047	20.6477	163.3	20.5022	164.495	20.6362	149.1	20.4907	148.492	20.688	34.6667	20.5425	35.9328	20,661396734374996	11.5	20,515922145527778	11,884131235218037
20.6746	215.7	20.5291	218.349	20.7387	114.3	20.5932	112.208	20.6486	179.1	20.5031	180.021	20.6685	162.067	20.523	164.454	20.657	146.9	20.5115	148.431	20.7088	34.7333	20.5632	35.9125	20,682183770888884	11,733333333333333	20,536700515361115	11,884131235218037
20.6954	213.1	20.5499	218.328	20.7594	111.333	20.614	112.18	20.6694	176.2	20.5239	179.994	20.6893	164.633	20.5438	164.413	20.6778	149.467	20.5323	148.369	20.7295	35.1	20.584	35.8923	20,702983807416668	11,166666666666666	20,557478885180551	11,884131235218037
20.7162	219.767	20.5707	218.307	20.7802	110.2	20.6347	112.153	20.6902	178.1	20.5447	179.968	20.71	164.5	20.5645	164.372	20.6986	151.433	20.5531	148.308	20.7503	35.0333	20.6048	35.8722	20,723770843930552	12,333333333333332	20,578257255013888	11,884131235218037
20.737	213.567	20.5915	218.286	20.801	115.067	20.6555	112.126	20.7109	178.4	20.5655	179.941	20.7308	168.933	20.5853	164.331	20.7193	145.3	20.5738	148.247	20.7711	34.6333	20.6256	35.8521	20,744557880444443	10,866666666666667	20,599044291527775	11,884131235218037
20.7577	208.367	20.6123	218.266	20.8218	114.267	20.6763	112.099	20.7317	174.767	20.5862	179.915	20.7516	160.933	20.6061	164.29	20.7401	148.5	20.5946	148.187	20.7919	35.3	20.6464	35.8321	20,765344916944443	12.8	20,619822661347222	11,884131235218037
20.7785	217.533	20.633	218.245	20.8426	111.267	20.6971	112.071	20.7525	179.767	20.607	179.889	20.7724	165.067	20.6269	164.25	20.7609	146.333	20.6154	148.126	20.8127	36.9333	20.6672	35.8122	20,78613195345833	12,766666666666666	20,640609697861112	11,884131235218037
20.7993	215.633	20.6538	218.225	20.8634	111.933	20.7179	112.044	20.7733	181.667	20.6278	179.862	20.7932	164.167	20.6477	164.209	20.7817	148.467	20.6362	148.066	20.8335	34.3667	20.688	35.7924	20,806936323333332	12.6	20,661396734374996	11,884131235218037
20.8201	212.433	20.6746	218.205	20.8842	110.067	20.7387	112.017	20.7941	181.6	20.6486	179.836	20.814	162.367	20.6685	164.169	20.8025	144.467	20.657	148.006	20.8542	34	20.7088	35.7727	20,827723359847223	12,399999999999999	20,682183770888884	11,884131235218037
20.8409	215.9	20.6954	218.184	20.9049	113.267	20.7594	111.991	20.8149	183.167	20.6694	179.81	20.8347	162.333	20.6893	164.129	20.8232	147.767	20.6778	147.946	20.875	35.3	20.7295	35.7531	20,848510396347223	10,433333333333334	20,702983807416668	11,884131235218037
20.8617	209.7	20.7162	218.164	20.9257	111.533	20.7802	111.964	20.8357	180.733	20.6902	179.785	20.8555	161.8	20.71	164.089	20.844	151.467	20.6986	147.886	20.8958	34.5333	20.7503	35.7335	20,869297432861106	12.8	20,723770843930552	11,884131235218037
20.8825	209.1	20.737	218.144	20.9465	112.9	20.801	111.937	20.8564	178.6	20.7109	179.759	20.8763	163.933	20.7308	164.049	20.8648	145.6	20.7193	147.826	20.9166	34.2	20.7711	35.714	20,890084469374997	11,066666666666666	20,744557880444443	11,884131235218037
20.9033	216.833	20.7577	218.124	20.9673	113.133	20.8218	111.91	20.8772	180.967	20.7317	179.733	20.8971	163.5	20.7516	164.009	20.8856	146.233	20.7401	147.767	20.9374	36.4333	20.7919	35.6946	20,910884505902779	11,133333333333333	20,765344916944443	11,884131235218037
20.924	209.933	20.7785	218.104	20.9881	109.433	20.8426	111.883	20.898	177.9	20.7525	179.708	20.9179	164.633	20.7724	163.969	20.9064	145.933	20.7609	147.708	20.9582	37.3333	20.8127	35.6753	20,931671542416666	11.1	20,78613195345833	11,884131235218037
20.9448	214.367	20.7993	218.085	21.0089	109.9	20.8634	111.857	20.9188	178.233	20.7733	179.682	20.9387	161.733	20.7932	163.929	20.9272	147.467	20.7817	147.649	20.979	36.5667	20.8335	35.6561	20,95245857893055	11,066666666666666	20,806936323333332	11,884131235218037
20.9656	207.7	20.8201	218.065	21.0297	112.667	20.8842	111.83	20.9396	178.7	20.7941	179.657	20.9595	165.5	20.814	163.89	20.948	149.867	20.8025	147.59	20.9997	33.7667	20.8542	35.6369	20,973249948777777	11,733333333333334	20,827723359847223	11,884131235218037
20.9864	211.933	20.8409	218.045	21.0504	111.8	20.9049	111.804	20.9604	175.6	20.8149	179.631	20.9803	162.4	20.8347	163.851	20.9687	149.833	20.8232	147.531	21.0205	33.3667	20.875	35.6178	20,994036985291668	11,633333333333333	20,848510396347223	11,884131235218037
21.0072	217.3	20.8617	218.026	21.0712	109.733	20.9257	111.777	20.9812	179.333	20.8357	179.606	21.001	160.9	20.8555	163.811	20.9895	146.533	20.844	147.473	21.0413	34.1333	20.8958	35.5988	21,014837021819446	11,399999999999999	20,869297432861106	11,884131235218037
21.028	214.267	20.8825	218.006	21.092	110.333	20.9465	111.751	21.0019	177.4	20.8564	179.581	21.0218	161.767	20.8763	163.772	21.0103	149.333	20.8648	147.414	21.0621	34.7	20.9166	35.5799	21,035624058333333	11,799999999999999	20,890084469374997	11,884131235218037
21.0488	216.167	20.9033	217.987	21.1128	111.633	20.9673	111.724	21.0227	182.4	20.8772	179.556	21.0426	162.3	20.8971	163.733	21.0311	146.833	20.8856	147.356	21.0829	33.8667	20.9374	35.561	21,056411094847221	11,766666666666666	20,910884505902779	11,884131235218037
21.0695	212.933	20.924	217.968	21.1336	113.9	20.9881	111.698	21.0435	178	20.898	179.531	21.0634	164.7	20.9179	163.695	21.0519	149.667	20.9064	147.298	21.1037	34.5667	20.9582	35.5423	21,077189464680551	11,333333333333334	20,931671542416666	11,884131235218037
21.0903	210.8	20.9448	217.949	21.1543	109.9	21.0089	111.672	21.0643	174.367	20.9188	179.506	21.0842	162.267	20.9387	163.656	21.0727	152.367	20.9272	147.24	21.1245	34.6667	20.979	35.5236	21,097967834499997	11.1	20,95245857893055	11,884131235218037
21.1111	213.9	20.9656	217.93	21.1751	108.233	21.0297	111.646	21.0851	180.767	20.9396	179.482	21.105	164.1	20.9595	163.617	21.0935	146.133	20.948	147.182	21.1452	34.6667	20.9997	35.505	21,118759204361108	9,9666666666666686	20,973249948777777	11,884131235218037
21.1319	215.267	20.9864	217.911	21.1959	112.1	21.0504	111.62	21.1059	172.8	20.9604	179.457	21.1257	160.667	20.9803	163.579	21.1143	144.633	20.9687	147.125	21.166	33.4	21.0205	35.4864	21,139537574180554	12,733333333333334	20,994036985291668	11,884131235218037
21.1527	210.9	21.0072	217.892	21.2167	111.067	21.0712	111.594	21.1266	176.433	20.9812	179.432	21.1465	166.833	21.001	163.54	21.135	144.733	20.9895	147.068	21.1868	32.9	21.0413	35.468	21,160315944013885	11,833333333333332	21,014837021819446	11,884131235218037
21.1734	213.033	21.028	217.873	21.2375	110.967	21.092	111.568	21.1474	183.067	21.0019	179.408	21.1673	165.333	21.0218	163.502	21.1558	147.533	21.0103	147.01	21.2076	34.2333	21.0621	35.4496	21,181094313847222	11.9	21,035624058333333	11,884131235218037
21.1942	215.9	21.0488	217.854	21.2583	110.5	21.1128	111.542	21.1682	182.233	21.0227	179.383	21.1881	165.767	21.0426	163.464	21.1766	148.467	21.0311	146.953	21.2284	33.6	21.0829	35.4313	21,201881350347222	10,966666666666667	21,056411094847221	11,884131235218037
21.215	212.5	21.0695	217.836	21.2791	113.833	21.1336	111.516	21.189	177.133	21.0435	179.359	21.2089	165.5	21.0634	163.426	21.1974	147.267	21.0519	146.897	21.2492	31.4	21.1037	35.4131	21,222681386888887	10,366666666666667	21,077189464680551	11,884131235218037
21.2358	218.467	21.0903	217.817	21.2998	109.533	21.1543	111.49	21.2098	171.567	21.0643	179.335	21.2297	165.933	21.0842	163.388	21.2182	145.4	21.0727	146.84	21.27	33.4333	21.1245	35.3949	21,24346842338889	13,366666666666667	21,097967834499997	11,884131235218037
21.2566	213.233	21.1111	217.799	21.3206	112.8	21.1751	111.464	21.2306	175	21.0851	179.311	21.2505	161.133	21.105	163.351	21.2389	143.5	21.0935	146.783	21.2908	34	21.1452	35.3768	21,264255459902778	12,733333333333334	21,118759204361108	11,884131235218037
21.2774	206.567	21.1319	217.78	21.3414	114.7	21.1959	111.439	21.2514	181.4	21.1059	179.287	21.2713	158.7	21.1257	163.313	21.2597	144.867	21.1143	146.727	21.3115	33.4333	21.166	35.3588	21,285042496416668	12,066666666666666	21,139537574180554	11,884131235218037
21.2981	212.3	21.1527	217.762	21.3622	111.567	21.2167	111.413	21.2722	176.733	21.1266	179.263	21.292	163.7	21.1465	163.276	21.2805	147.367	21.135	146.671	21.3323	33.2333	21.1868	35.3409	21,305829532930552	12.5	21,160315944013885	11,884131235218037
21.3189	218.2	21.1734	217.744	21.383	111.1	21.2375	111.387	21.2929	181.567	21.1474	179.239	21.3128	161.933	21.1673	163.238	21.3013	144.5	21.1558	146.615	21.3531	33.1333	21.2076	35.323	21,326625236124997	11,533333333333331	21,181094313847222	11,884131235218037
21.3397	217.233	21.1942	217.726	21.4038	109.067	21.2583	111.362	21.3137	178.167	21.1682	179.215	21.3336	166.233	21.1881	163.201	21.3221	145.967	21.1766	146.559	21.3739	34.7	21.2284	35.3052	21,347414439291665	11,766666666666666	21,201881350347222	11,884131235218037
21.3605	218.667	21.215	217.708	21.4245	111.8	21.2791	111.336	21.3345	178	21.189	179.191	21.3544	162.4	21.2089	163.164	21.3429	150.067	21.1974	146.503	21.3947	33.6	21.2492	35.2875	21,368203642486108	11,866666666666667	21,222681386888887	11,884131235218037
21.3813	215.2	21.2358	217.69	21.4453	111	21.2998	111.311	21.3553	184.467	21.2098	179.168	21.3752	157.1	21.2297	163.127	21.3637	145.433	21.2182	146.448	21.4155	33.8333	21.27	35.2699	21,388990678986108	12.8	21,24346842338889	11,884131235218037
21.4021	216.133	21.2566	217.672	21.4661	112.467	21.3206	111.286	21.3761	178.7	21.2306	179.144	21.3959	160.2	21.2505	163.09	21.3844	146.6	21.2389	146.393	21.4363	33.7333	21.2908	35.2523	21.4098	12,066666666666666	21,264255459902778	11,884131235218037
21.4229	219.133	21.2774	217.654	21.4869	107.133	21.3414	111.26	21.3969	178.533	21.2514	179.121	21.4167	161.6	21.2713	163.053	21.4052	146.8	21.2597	146.338	21.4571	32.9	21.3115	35.2348	21,430569085347219	12.1	21,285042496416668	11,884131235218037
21.4436	211.133	21.2981	217.637	21.5077	111.9	21.3622	111.235	21.4176	176.633	21.2722	179.098	21.4375	166.067	21.292	163.017	21.426	151.3	21.2805	146.283	21.4778	36.3	21.3323	35.2174	21,451356121861107	11.3	21,305829532930552	11,884131235218037
21.4644	214.9	21.3189	217.619	21.5285	110.933	21.383	111.21	21.4384	179.233	21.2929	179.074	21.4583	161.867	21.3128	162.98	21.4468	145.967	21.3013	146.228	21.4986	34	21.3531	35.2	21,472143158374998	10.9	21,326625236124997	11,884131235218037
21.4852	208.3	21.3397	217.601	21.5493	111.467	21.4038	111.185	21.4592	178.367	21.3137	179.051	21.4791	163.267	21.3336	162.944	21.4676	145.067	21.3221	146.173	21.5194	33.3667	21.3739	35.1828	21,492930194888885	10.5	21,347414439291665	11,884131235218037
21.506	210.4	21.3605	217.584	21.57	114.267	21.4245	111.16	21.48	176.233	21.3345	179.028	21.4999	163.6	21.3544	162.908	21.4884	141.167	21.3429	146.119	21.5402	35.0667	21.3947	35.1656	21,513717231388892	11,033333333333333	21,368203642486108	11,884131235218037
21.5268	214.067	21.3813	217.567	21.5908	109.7	21.4453	111.135	21.5008	176.567	21.3553	179.005	21.5207	163.533	21.3752	162.871	21.5091	144.9	21.3637	146.064	21.561	33.8667	21.4155	35.1484	21,53451726793055	11.7	21,388990678986108	11,884131235218037
21.5476	205.9	21.4021	217.549	21.6116	105.633	21.4661	111.11	21.5216	177.167	21.3761	178.982	21.5415	158.933	21.3959	162.835	21.5299	141.833	21.3844	146.01	21.5818	35.2667	21.4363	35.1314	21,555304304444444	11.5	21.4098	11,884131235218037
21.5684	209.9	21.4229	217.532	21.6324	111.4	21.4869	111.085	21.5424	178.833	21.3969	178.959	21.5622	163.533	21.4167	162.8	21.5507	149.033	21.4052	145.956	21.6025	30.5333	21.4571	35.1144	21,576091340944444	11,566666666666668	21,430569085347219	11,884131235218037
21.5891	213.8	21.4436	217.515	21.6532	109.667	21.5077	111.06	21.5632	177.367	21.4176	178.937	21.583	161.533	21.4375	162.764	21.5715	148.367	21.426	145.902	21.6233	34.9	21.4778	35.0974	21,596878377458335	11	21,451356121861107	11,884131235218037
21.6099	213.533	21.4644	217.498	21.674	115.067	21.5285	111.035	21.5839	178.033	21.4384	178.914	21.6038	164.6	21.4583	162.728	21.5923	143.367	21.4468	145.849	21.6441	31.8667	21.4986	35.0806	21,617665413972226	10,666666666666668	21,472143158374998	11,884131235218037
21.6307	215.6	21.4852	217.481	21.6947	108.867	21.5493	111.011	21.6047	179.5	21.4592	178.891	21.6246	162.4	21.4791	162.692	21.6131	142.633	21.4676	145.795	21.6649	36.2667	21.5194	35.0638	21,638461117166667	11,933333333333334	21,492930194888885	11,884131235218037
21.6515	212.333	21.506	217.464	21.7155	110.167	21.57	110.986	21.6255	177.167	21.48	178.869	21.6454	163.733	21.4999	162.657	21.6339	147.733	21.4884	145.742	21.6857	33.8	21.5402	35.0471	21,659248153666663	11,433333333333334	21,513717231388892	11,884131235218037
21.6723	216.567	21.5268	217.447	21.7363	112.133	21.5908	110.961	21.6463	175.533	21.5008	178.846	21.6662	162.433	21.5207	162.622	21.6546	143.9	21.5091	145.689	21.7065	32.8333	21.561	35.0304	21,680035190180554	11.7	21,53451726793055	11,884131235218037
21.6931	210.6	21.5476	217.431	21.7571	109.3	21.6116	110.937	21.6671	177.4	21.5216	178.824	21.6869	159.333	21.5415	162.586	21.6754	147.3	21.5299	145.636	21.7273	32.5333	21.5818	35.0139	21,700822226694441	11.8	21,555304304444444	11,884131235218037
21.7138	207.9	21.5684	217.414	21.7779	108.367	21.6324	110.912	21.6879	177.033	21.5424	178.802	21.7077	162.233	21.5622	162.551	21.6962	144.5	21.5507	145.583	21.7481	31.7333	21.6025	34.9974	21,721602763194443	12,366666666666667	21,576091340944444	11,884131235218037
21.7346	214.367	21.5891	217.397	21.7987	110.8	21.6532	110.888	21.7086	176.4	21.5632	178.78	21.7285	160.9	21.583	162.516	21.717	143.033	21.5715	145.53	21.7688	31.7	21.6233	34.9809	21.7424	10,933333333333332	21,596878377458335	11,884131235218037
21.7554	208	21.6099	217.381	21.8195	112.4	21.674	110.863	21.7294	175.633	21.5839	178.758	21.7493	158.033	21.6038	162.482	21.7378	140.8	21.5923	145.478	21.7896	33.8	21.6441	34.9646	21,763170336208333	11.8	21,617665413972226	11,884131235218037
21.7762	211.267	21.6307	217.364	21.8402	111.667	21.6947	110.839	21.7502	178.933	21.6047	178.736	21.7701	159.3	21.6246	162.447	21.7586	144.7	21.6131	145.425	21.8104	34.6	21.6649	34.9483	21,783948706027779	12,033333333333335	21,638461117166667	11,884131235218037
21.797	217.833	21.6515	217.348	21.861	105.633	21.7155	110.815	21.771	179.5	21.6255	178.714	21.7909	159.3	21.6454	162.412	21.7793	144.267	21.6339	145.373	21.8312	35.5333	21.6857	34.932	21,804727075861106	12.8	21,659248153666663	11,884131235218037
21.8178	215.933	21.6723	217.332	21.8818	114.267	21.7363	110.791	21.7918	178.433	21.6463	178.692	21.8117	156.733	21.6662	162.378	21.8001	146.567	21.6546	145.321	21.852	34.7333	21.7065	34.9159	21,825514112374996	10,266666666666666	21,680035190180554	11,884131235218037
21.8386	211.067	21.6931	217.316	21.9026	107.767	21.7571	110.766	21.8126	176.633	21.6671	178.67	21.8324	158.067	21.6869	162.343	21.8209	143.5	21.6754	145.269	21.8728	32.1	21.7273	34.8998	21,846314148902778	11.9	21,700822226694441	11,884131235218037
21.8594	207.633	21.7138	217.3	21.9234	114.233	21.7779	110.742	21.8333	177.467	21.6879	178.648	21.8532	157.867	21.7077	162.309	21.8417	143.667	21.6962	145.217	21.8936	33.0667	21.7481	34.8837	21,867101185416665	11,533333333333333	21,721602763194443	11,884131235218037
21.8801	205.433	21.7346	217.283	21.9442	113.133	21.7987	110.718	21.8541	181.467	21.7086	178.627	21.874	164	21.7285	162.275	21.8625	141.333	21.717	145.166	21.9143	34.9	21.7688	34.8677	21,887888221930552	10.8	21.7424	11,884131235218037
21.9009	213.433	21.7554	217.268	21.965	110.1	21.8195	110.694	21.8749	177	21.7294	178.605	21.8948	161.633	21.7493	162.241	21.8833	144.4	21.7378	145.114	21.9351	33.4	21.7896	34.8518	21,908679591763889	11.8	21,763170336208333	11,884131235218037
21.9217	211.3	21.7762	217.252	21.9857	110.967	21.8402	110.67	21.8957	178.4	21.7502	178.584	21.9156	161.733	21.7701	162.207	21.904	144.3	21.7586	145.063	21.9559	31.9333	21.8104	34.836	21,929470961624997	11,766666666666668	21,783948706027779	11,884131235218037
21.9425	217.533	21.797	217.236	22.0065	109.667	21.861	110.647	21.9165	171.033	21.771	178.563	21.9364	159.3	21.7909	162.173	21.9248	136.633	21.7793	145.012	21.9767	34.2333	21.8312	34.8202	21,950266664819441	11,033333333333333	21,804727075861106	11,884131235218037
21.9633	221.9	21.8178	217.22	22.0273	111.467	21.8818	110.623	21.9373	175.633	21.7918	178.541	21.9572	165.533	21.8117	162.139	21.9456	142.5	21.8001	144.961	21.9975	31.0667	21.852	34.8045	21,971053701333336	12,033333333333333	21,825514112374996	11,884131235218037
21.9841	209.9	21.8386	217.204	22.0481	109.533	21.9026	110.599	21.9581	181.067	21.8126	178.52	21.9779	160.4	21.8324	162.105	21.9664	146.133	21.8209	144.91	22.0183	32.7	21.8728	34.7889	21,991840737847223	9,8333333333333321	21,846314148902778	11,884131235218037
22.0048	213.4	21.8594	217.189	22.0689	114.067	21.9234	110.575	21.9788	175.267	21.8333	178.499	21.9987	158.633	21.8532	162.072	21.9872	141.433	21.8417	144.859	22.039	32.9333	21.8936	34.7733	22,012632107680552	11.8	21,867101185416665	11,884131235218037
22.0256	214.367	21.8801	217.173	22.0897	111.567	21.9442	110.551	21.9996	172.733	21.8541	178.478	22.0195	158.667	21.874	162.038	22.008	138.433	21.8625	144.809	22.0598	31.2667	21.9143	34.7578	22,03342347754166	11.6	21,887888221930552	11,884131235218037
22.0464	207.3	21.9009	217.158	22.1104	109.8	21.965	110.528	22.0204	176	21.8749	178.457	22.0403	156.767	21.8948	162.005	22.0287	141.267	21.8833	144.759	22.0806	33.7333	21.9351	34.7424	22,054223514083333	13,466666666666667	21,908679591763889	11,884131235218037
22.0672	219.133	21.9217	217.142	22.1312	110.1	21.9857	110.504	22.0412	175.3	21.8957	178.436	22.0611	160.133	21.9156	161.972	22.0495	147.3	21.904	144.708	22.1014	31.8333	21.9559	34.727	22,075010550583333	12,433333333333334	21,929470961624997	11,884131235218037
22.088	213.567	21.9425	217.127	22.152	112.267	22.0065	110.481	22.062	178.1	21.9165	178.415	22.0819	161.767	21.9364	161.939	22.0703	142.733	21.9248	144.658	22.1222	33	21.9767	34.7117	22,095797587097216	11,166666666666666	21,950266664819441	11,884131235218037
22.1088	215.467	21.9633	217.112	22.1728	111.9	22.0273	110.457	22.0828	178.933	21.9373	178.395	22.1027	160.3	21.9572	161.906	22.0911	143.7	21.9456	144.608	22.143	34.5667	21.9975	34.6964	22,116584623611107	11,633333333333333	21,971053701333336	11,884131235218037
22.1295	216.133	21.9841	217.097	22.1936	108.433	22.0481	110.434	22.1036	180.7	21.9581	178.374	22.1234	160.867	21.9779	161.873	22.1119	140.5	21.9664	144.559	22.1638	33.4	22.0183	34.6812	22,137380326805555	12,466666666666667	21,991840737847223	11,884131235218037
22.1503	209.167	22.0048	217.082	22.2144	109.467	22.0689	110.411	22.1243	180	21.9788	178.353	22.1442	162.367	21.9987	161.84	22.1327	144.367	21.9872	144.509	22.1846	33.1667	22.039	34.6661	22,158180363333329	11,333333333333334	22,012632107680552	11,884131235218037
22.1711	215.267	22.0256	217.067	22.2352	109.9	22.0897	110.387	22.1451	177.9	21.9996	178.333	22.165	158.967	22.0195	161.808	22.1535	144.967	22.008	144.46	22.2053	32.6333	22.0598	34.651	22,178971733180557	12,033333333333333	22,03342347754166	11,884131235218037
22.1919	221.867	22.0464	217.052	22.2559	111.067	22.1104	110.364	22.1659	172.967	22.0204	178.312	22.1858	161.233	22.0403	161.775	22.1743	144.667	22.0287	144.41	22.2261	31.5333	22.0806	34.636	22,199763103041665	10,533333333333335	22,054223514083333	11,884131235218037
22.2127	209.267	22.0672	217.037	22.2767	112.733	22.1312	110.341	22.1867	174.8	22.0412	178.292	22.2066	161.733	22.0611	161.743	22.195	145.467	22.0495	144.361	22.2469	31.4333	22.1014	34.6211	22,220550139541665	11.7	22,075010550583333	11,884131235218037
22.2335	221.867	22.088	217.022	22.2975	110.433	22.152	110.318	22.2075	178.167	22.062	178.272	22.2274	159	22.0819	161.71	22.2158	140.633	22.0703	144.312	22.2677	31.9	22.1222	34.6062	22,241337176055556	10,566666666666666	22,095797587097216	11,884131235218037
22.2543	211.4	22.1088	217.007	22.3183	113.533	22.1728	110.295	22.2283	176.133	22.0828	178.252	22.2482	159.2	22.1027	161.678	22.2366	143.7	22.0911	144.263	22.2885	31.0333	22.143	34.5914	22,262137212597217	11,633333333333333	22,116584623611107	11,884131235218037
22.275	215	22.1295	216.993	22.3391	107.733	22.1936	110.272	22.2491	178.467	22.1036	178.231	22.2689	159.533	22.1234	161.646	22.2574	145.267	22.1119	144.215	22.3093	33	22.1638	34.5766	22,282924249097221	12.1	22,137380326805555	11,884131235218037
22.2958	210.167	22.1503	216.978	22.3599	106.533	22.2144	110.249	22.2698	176.533	22.1243	178.211	22.2897	160.167	22.1442	161.614	22.2782	144.033	22.1327	144.166	22.33	33.3	22.1846	34.5619	22,303711285611108	11.2	22,158180363333329	11,884131235218037
22.3166	216.133	22.1711	216.963	22.3807	111.9	22.2352	110.226	22.2906	176.933	22.1451	178.191	22.3105	162.833	22.165	161.582	22.299	144.9	22.1535	144.118	22.3508	32.9	22.2053	34.5473	22,324498322125002	11,033333333333333	22,178971733180557	11,884131235218037
22.3374	215.967	22.1919	216.949	22.4015	111.133	22.2559	110.203	22.3114	174.633	22.1659	178.172	22.3313	158.6	22.1858	161.55	22.3197	144.567	22.1743	144.07	22.3716	33.2333	22.2261	34.5327	22,34528535863889	11	22,199763103041665	11,884131235218037
22.3582	214.733	22.2127	216.935	22.4222	106.933	22.2767	110.18	22.3322	178.4	22.1867	178.152	22.3521	159.967	22.2066	161.519	22.3405	144.2	22.195	144.021	22.3924	31.7667	22.2469	34.5182	22,366085395166664	10,700000000000001	22,220550139541665	11,884131235218037
22.379	213.7	22.2335	216.92	22.443	108.567	22.2975	110.157	22.353	173.033	22.2075	178.132	22.3729	157.033	22.2274	161.487	22.3613	142	22.2158	143.973	22.4132	31.9667	22.2677	34.5038	22,386872431680555	10,833333333333334	22,241337176055556	11,884131235218037
22.3998	213.067	22.2543	216.906	22.4638	114	22.3183	110.135	22.3738	177.967	22.2283	178.112	22.3936	160.433	22.2482	161.456	22.3821	141.1	22.2366	143.926	22.434	32.0667	22.2885	34.4894	22,407659468194446	11,466666666666665	22,262137212597217	11,884131235218037
22.4205	215.333	22.275	216.892	22.4846	112.567	22.3391	110.112	22.3946	179.3	22.2491	178.093	22.4144	158.667	22.2689	161.424	22.4029	143.1	22.2574	143.878	22.4548	30.5	22.3093	34.475	22,428446504694445	11,366666666666667	22,282924249097221	11,884131235218037
22.4413	210.233	22.2958	216.878	22.5054	119.167	22.3599	110.089	22.4153	173.3	22.2698	178.073	22.4352	159.3	22.2897	161.393	22.4237	143.233	22.2782	143.83	22.4755	32.6333	22.33	34.4608	22,449224874527772	12.6	22,303711285611108	11,884131235218037
22.4621	221.7	22.3166	216.864	22.5261	112.267	22.3807	110.067	22.4361	174.233	22.2906	178.054	22.456	161.133	22.3105	161.362	22.4445	143	22.299	143.783	22.4963	32.6	22.3508	34.4465	22,470011911041663	11.7	22,324498322125002	11,884131235218037
22.4829	213.867	22.3374	216.85	22.5469	107.533	22.4015	110.044	22.4569	176.167	22.3114	178.034	22.4768	155.767	22.3313	161.331	22.4653	138.733	22.3197	143.736	22.5171	31.3667	22.3716	34.4324	22,490790280861113	12,466666666666665	22,34528535863889	11,884131235218037
22.5037	215.7	22.3582	216.836	22.5677	110	22.4222	110.022	22.4777	176.067	22.3322	178.015	22.4976	160.5	22.3521	161.3	22.486	143.3	22.3405	143.689	22.5379	32.0333	22.3924	34.4183	22,511568650694443	11,433333333333334	22,366085395166664	11,884131235218037
22.5245	210.467	22.379	216.822	22.5885	110.9	22.443	110	22.4985	179.6	22.353	177.996	22.5183	154.767	22.3729	161.269	22.5068	137.867	22.3613	143.642	22.5587	32	22.4132	34.4042	22,532347020527773	11,733333333333334	22,386872431680555	11,884131235218037
22.5453	215.467	22.3998	216.808	22.6093	108.1	22.4638	109.977	22.5193	175.133	22.3738	177.977	22.5391	159.933	22.3936	161.238	22.5276	140.467	22.3821	143.595	22.5795	33.3	22.434	34.3903	22,553125390347219	10,633333333333335	22,407659468194446	11,884131235218037
22.566	215.367	22.4205	216.794	22.6301	111.467	22.4846	109.955	22.5401	174.6	22.3946	177.958	22.5599	154.533	22.4144	161.207	22.5484	140	22.4029	143.548	22.6003	30.4333	22.4548	34.3764	22,573925426888891	11,166666666666666	22,428446504694445	11,884131235218037
22.5868	211.833	22.4413	216.78	22.6509	111.7	22.5054	109.933	22.5608	174.8	22.4153	177.939	22.5807	161.333	22.4352	161.177	22.5692	139.6	22.4237	143.502	22.6211	31.3333	22.4755	34.3625	22,594708130055555	11,333333333333332	22,449224874527772	11,884131235218037
22.6076	216.867	22.4621	216.767	22.6716	110.567	22.5261	109.911	22.5816	174.5	22.4361	177.92	22.6015	155.033	22.456	161.146	22.59	140.8	22.4445	143.456	22.6418	30.9667	22.4963	34.3487	22,615495166569442	11,233333333333333	22,470011911041663	11,884131235218037
22.6284	217.2	22.4829	216.753	22.6924	110.567	22.5469	109.888	22.6024	177.167	22.4569	177.901	22.6223	158.5	22.4768	161.116	22.6108	140.133	22.4653	143.409	22.6626	30.5333	22.5171	34.3349	22,636282203069449	10,766666666666668	22,490790280861113	11,884131235218037
22.6492	213.333	22.5037	216.74	22.7132	108.667	22.5677	109.866	22.6232	176.6	22.4777	177.882	22.643	157.567	22.4976	161.086	22.6315	138.267	22.486	143.363	22.6834	31.9	22.5379	34.3212	22,657069239583329	11,633333333333333	22,511568650694443	11,884131235218037
22.67	211	22.5245	216.726	22.734	115.667	22.5885	109.844	22.644	171.333	22.4985	177.863	22.6638	156.633	22.5183	161.056	22.6523	144.033	22.5068	143.317	22.7042	32.8333	22.5587	34.3076	22.6779	12,166666666666668	22,532347020527773	11,884131235218037
22.6908	213.3	22.5453	216.713	22.7548	108.233	22.6093	109.822	22.6647	172.867	22.5193	177.845	22.6846	157.3	22.5391	161.026	22.6731	143.767	22.5276	143.272	22.725	30.7	22.5795	34.294	22.6987	12,566666666666666	22,553125390347219	11,884131235218037
22.7116	210.367	22.566	216.7	22.7756	110.7	22.6301	109.8	22.6855	173	22.5401	177.826	22.7054	158.667	22.5599	160.996	22.6939	146.5	22.5484	143.226	22.7458	32.9333	22.6003	34.2805	22,719443349138889	11,966666666666667	22,573925426888891	11,884131235218037
22.7323	217.533	22.5868	216.687	22.7964	110.533	22.6509	109.779	22.7063	172.2	22.5608	177.808	22.7262	155.8	22.5807	160.966	22.7147	144.233	22.5692	143.18	22.7666	30.4	22.6211	34.267	22,740230385652772	12	22,594708130055555	11,884131235218037
22.7531	214.833	22.6076	216.673	22.8172	111.167	22.6716	109.757	22.7271	178.467	22.5816	177.789	22.747	156.4	22.6015	160.936	22.7355	144.3	22.59	143.135	22.7874	33.0333	22.6418	34.2536	22,761017422166663	12	22,615495166569442	11,884131235218037
22.7739	212.3	22.6284	216.66	22.8379	109.033	22.6924	109.735	22.7479	172.433	22.6024	177.771	22.7678	162	22.6223	160.906	22.7563	143.167	22.6108	143.09	22.8081	31.4	22.6626	34.2403	22,781821792041665	10.5	22,636282203069449	11,884131235218037
22.7947	216.333	22.6492	216.647	22.8587	110.2	22.7132	109.713	22.7687	174.933	22.6232	177.752	22.7886	163.433	22.643	160.877	22.7771	141.1	22.6315	143.045	22.8289	30.1667	22.6834	34.227	22,802608828541665	10,933333333333334	22,657069239583329	11,884131235218037
22.8155	208.967	22.67	216.634	22.8795	108.967	22.734	109.692	22.7895	176.2	22.644	177.734	22.8093	157.733	22.6638	160.847	22.7978	139.933	22.6523	143	22.8497	32.8667	22.7042	34.2137	22,823395865055556	11,433333333333334	22.6779	11,884131235218037
22.8363	214.633	22.6908	216.621	22.9003	110.3	22.7548	109.67	22.8103	176.767	22.6647	177.716	22.8301	157	22.6846	160.818	22.8186	140.3	22.6731	142.955	22.8705	32.3333	22.725	34.2005	22,844182901569447	11.2	22.6987	11,884131235218037
22.8571	219.133	22.7116	216.608	22.9211	106.8	22.7756	109.648	22.8311	167.067	22.6855	177.698	22.8509	157.067	22.7054	160.789	22.8394	140.3	22.6939	142.91	22.8913	32.6333	22.7458	34.1874	22,86496993808333	11,766666666666668	22,719443349138889	11,884131235218037
22.8778	218.067	22.7323	216.596	22.9419	110.967	22.7964	109.627	22.8518	171.367	22.7063	177.68	22.8717	160.2	22.7262	160.76	22.8602	140.767	22.7147	142.866	22.9121	32.7333	22.7666	34.1743	22,885765641263887	11,833333333333334	22,740230385652772	11,884131235218037
22.8986	210.567	22.7531	216.583	22.9626	108.633	22.8172	109.605	22.8726	175.7	22.7271	177.662	22.8925	157.833	22.747	160.731	22.881	141.1	22.7355	142.821	22.9329	30.1333	22.7874	34.1613	22,906552677777775	10,833333333333334	22,761017422166663	11,884131235218037
22.9194	217	22.7739	216.57	22.9834	106.1	22.8379	109.584	22.8934	178.033	22.7479	177.644	22.9133	160.1	22.7678	160.702	22.9017	137.233	22.7563	142.777	22.9536	32.7667	22.8081	34.1483	22,927339714291662	10.6	22,781821792041665	11,884131235218037
22.9402	215	22.7947	216.558	23.0042	106.6	22.8587	109.563	22.9142	175.633	22.7687	177.626	22.9341	156.5	22.7886	160.673	22.9225	138.6	22.7771	142.733	22.9744	31.1	22.8289	34.1354	22,948126750805557	10,266666666666666	22,802608828541665	11,884131235218037
22.961	207.3	22.8155	216.545	23.025	105.2	22.8795	109.541	22.935	173.167	22.7895	177.608	22.9548	158.4	22.8093	160.644	22.9433	141.033	22.7978	142.689	22.9952	32.5	22.8497	34.1225	22.9689	11,366666666666667	22,823395865055556	11,884131235218037
22.9818	212.5	22.8363	216.533	23.0458	108.567	22.9003	109.52	22.9558	175.533	22.8103	177.591	22.9756	160.333	22.8301	160.615	22.9641	141.7	22.8186	142.645	23.016	32.5667	22.8705	34.1097	22,989696490486111	11,266666666666668	22,844182901569447	11,884131235218037
23.0026	208.5	22.8571	216.52	23.0666	110.4	22.9211	109.499	22.9765	175.833	22.8311	177.573	22.9964	151.533	22.8509	160.587	22.9849	139.467	22.8394	142.602	23.0368	34	22.8913	34.097	23,010474860305557	11,833333333333334	22,86496993808333	11,884131235218037
23.0234	209.4	22.8778	216.508	23.0874	109.267	22.9419	109.478	22.9973	169.967	22.8518	177.555	23.0172	159.467	22.8717	160.558	23.0057	138.133	22.8602	142.558	23.0576	31.0667	22.9121	34.0843	23,031253230138887	10,766666666666666	22,885765641263887	11,884131235218037
23.0442	216.733	22.8986	216.495	23.1081	110.7	22.9626	109.457	23.0181	175.733	22.8726	177.538	23.038	157	22.8925	160.53	23.0264	146.1	22.881	142.514	23.0783	34.3333	22.9329	34.0716	23,052031599972221	11,833333333333332	22,906552677777775	11,884131235218037
23.0649	215.6	22.9194	216.483	23.1289	109.733	22.9834	109.436	23.0389	176.067	22.8934	177.521	23.0588	160.233	22.9133	160.502	23.0472	140.4	22.9017	142.471			22.9536	34.059	23,072818636472221	10,666666666666666	22,927339714291662	11,884131235218037
23.0857	221.067	22.9402	216.471	23.1497	112.733	23.0042	109.415	23.0597	178.267	22.9142	177.503	23.0796	160.1	22.9341	160.473	23.068	136.333	22.9225	142.428			22.9744	34.0465	23,093627339694446	12,633333333333333	22,948126750805557	11,884131235218037
23.1065	216.267	22.961	216.459	23.1705	110.067	23.025	109.394	23.0805	177.833	22.935	177.486	23.1003	155	22.9548	160.445	23.0888	135.1	22.9433	142.385			22.9952	34.034	23,114405709527773	12,233333333333334	22.9689	11,884131235218037
23.1273	213.9	22.9818	216.447	23.1913	108.267	23.0458	109.373	23.1013	171.667	22.9558	177.469	23.1211	157.833	22.9756	160.417	23.1096	137.667	22.9641	142.342			23.016	34.0215	23,135192746027776	11.3	22,989696490486111	11,884131235218037
23.1481	209.6	23.0026	216.435	23.2121	110.467	23.0666	109.352	23.122	172.1	22.9765	177.452	23.1419	153	22.9964	160.389	23.1304	141.6	22.9849	142.299			23.0368	34.0091	23,155979782541664	12,466666666666667	23,010474860305557	11,884131235218037
23.1689	212.967	23.0234	216.423	23.2328	105.133	23.0874	109.331	23.1428	176.8	22.9973	177.434	23.1627	152.433	23.0172	160.362	23.1512	138.867	23.0057	142.257			23.0576	33.9968	23,176766819055555	10,566666666666666	23,031253230138887	11,884131235218037
		23.0442	216.411	23.2536	109.533	23.1081	109.31	23.1636	174.033	23.0181	177.417	23.1835	154.367	23.038	160.334	23.1719	139.333	23.0264	142.214			23.0783	33.9845	23,197566855583329	11,066666666666666	23,052031599972221	11,884131235218037
		23.0649	216.399	23.2744	107.433	23.1289	109.29	23.1844	178.333	23.0389	177.4	23.2043	156.833	23.0588	160.306	23.1927	137.533	23.0472	142.172					23,218353892097223	11.1	23,072818636472221	11,884131235218037
		23.0857	216.387	23.2952	107.433	23.1497	109.269	23.2052	174.467	23.0597	177.383	23.2251	160.233	23.0796	160.279	23.2135	138.433	23.068	142.13					23,239140928611111	11.9	23,093627339694446	11,884131235218037
		23.1065	216.375	23.316	106.733	23.1705	109.248	23.226	171.233	23.0805	177.367	23.2458	154.4	23.1003	160.251	23.2343	141.6	23.0888	142.087					23,259927965124998	11,433333333333334	23,114405709527773	11,884131235218037
		23.1273	216.364	23.3368	109.2	23.1913	109.228	23.2468	178.567	23.1013	177.35	23.2666	153	23.1211	160.224	23.2551	141.333	23.1096	142.045					23,280715001625005	12,966666666666667	23,135192746027776	11,884131235218037
		23.1481	216.352	23.3576	114.333	23.2121	109.207	23.2675	177.3	23.122	177.333	23.2874	159.3	23.1419	160.197	23.2759	137.5	23.1304	142.004					23,301510704819442	12,333333333333334	23,155979782541664	11,884131235218037
		23.1689	216.34	23.3783	108.167	23.2328	109.187	23.2883	175.833	23.1428	177.317	23.3082	154.667	23.1627	160.169	23.2967	142.3	23.1512	141.962					23,32229774133333	11.3	23,176766819055555	11,884131235218037
				23.3991	108.7	23.2536	109.166	23.3091	175.6	23.1636	177.3	23.329	157.567	23.1835	160.142	23.3175	139.167	23.1719	141.92					23,343084777847217	12,633333333333333	23,197566855583329	11,884131235218037
				23.4199	109.5	23.2744	109.146	23.3299	171.6	23.1844	177.283	23.3498	156.4	23.2043	160.115	23.3382	136.667	23.1927	141.879					23,36387181434722	13.2	23,218353892097223	11,884131235218037
				23.4407	108	23.2952	109.126	23.3507	171.767	23.2052	177.267	23.3705	155.3	23.2251	160.088	23.359	134.133	23.2135	141.837					23,384658850861111	11,466666666666665	23,239140928611111	11,884131235218037
				23.4615	110.567	23.316	109.105	23.3715	178.1	23.226	177.251	23.3913	153.467	23.2458	160.062	23.3798	138.8	23.2343	141.796					23,405463220736113	11,466666666666667	23,259927965124998	11,884131235218037
				23.4823	107.033	23.3368	109.085	23.3923	169.967	23.2468	177.234	23.4121	154.3	23.2666	160.035	23.4006	137.733	23.2551	141.755					23.4263	12,433333333333334	23,280715001625005	11,884131235218037
				23.5031	108.533	23.3576	109.065	23.4131	173.733	23.2675	177.218	23.4329	151.9	23.2874	160.008	23.4214	142.333	23.2759	141.714					23,447039460430545	11,566666666666666	23,301510704819442	11,884131235218037
				23.5238	104.967	23.3783	109.045	23.4338	174.5	23.2883	177.202	23.4537	151.633	23.3082	159.982	23.4422	139.167	23.2967	141.673					23,467828663611112	11	23,32229774133333	11,884131235218037
				23.5446	104.033	23.3991	109.025	23.4546	174.533	23.3091	177.186	23.4745	155.233	23.329	159.955	23.4629	139.533	23.3175	141.633					23,488607033444438	11,166666666666666	23,343084777847217	11,884131235218037
				23.5654	107.467	23.4199	109.005	23.4754	173.833	23.3299	177.169	23.4953	154.933	23.3498	159.929	23.4837	142.267	23.3382	141.592					23,509394069944442	11.1	23,36387181434722	11,884131235218037
				23.5862	109.667	23.4407	108.985	23.4962	172.333	23.3507	177.153	23.516	160.1	23.3705	159.903	23.5045	139.233	23.359	141.552					23,530172439777772	11,233333333333334	23,384658850861111	11,884131235218037
				23.607	105.6	23.4615	108.965	23.517	179.333	23.3715	177.137	23.5368	153.433	23.3913	159.876	23.5253	138.733	23.3798	141.511					23,550950809611109	11,933333333333334	23,405463220736113	11,884131235218037
				23.6278	109.4	23.4823	108.945	23.5378	170.267	23.3923	177.122	23.5576	153.533	23.4121	159.85	23.5461	137.133	23.4006	141.471					23,571729179430559	11,166666666666666	23.4263	11,884131235218037
				23.6485	107.933	23.5031	108.925	23.5586	173.567	23.4131	177.106	23.5784	156.7	23.4329	159.824	23.5669	138.5	23.4214	141.431					23,592507549263882	11,933333333333334	23,447039460430545	11,884131235218037
				23.6693	108.467	23.5238	108.905	23.5793	171.233	23.4338	177.09	23.5992	158.533	23.4537	159.798	23.5876	138.433	23.4422	141.391					23,613298919111113	11,433333333333334	23,467828663611112	11,884131235218037
				23.6901	105.767	23.5446	108.886	23.6001	175.233	23.4546	177.074	23.62	157.033	23.4745	159.773	23.6084	137.167	23.4629	141.351					23.6341	11.7	23,488607033444438	11,884131235218037
				23.7109	109.567	23.5654	108.866	23.6209	176.933	23.4754	177.059	23.6408	155.267	23.4953	159.747	23.6292	142.3	23.4837	141.312					23,654872992138884	9,9333333333333336	23,509394069944442	11,884131235218037
				23.7317	109.767	23.5862	108.846	23.6417	169.567	23.4962	177.043	23.6615	156.9	23.516	159.721	23.65	134.4	23.5045	141.272					23,675660028652775	12.5	23,530172439777772	11,884131235218037
				23.7525	108.2	23.607	108.827	23.6625	171	23.517	177.027	23.6823	159.833	23.5368	159.696	23.6708	136.3	23.5253	141.233					23,696447065152775	9,8666666666666671	23,550950809611109	11,884131235218037
				23.7732	111.667	23.6278	108.807	23.6833	170.567	23.5378	177.012	23.7031	153.733	23.5576	159.67	23.6916	136.467	23.5461	141.193					23,717242768347219	12,533333333333333	23,571729179430559	11,884131235218037
				23.794	106.967	23.6485	108.788	23.704	174.933	23.5586	176.996	23.7239	161.433	23.5784	159.645	23.7124	138.467	23.5669	141.154					23,738029804861114	10,566666666666666	23,592507549263882	11,884131235218037
				23.8148	109.467	23.6693	108.768	23.7248	167.267	23.5793	176.981	23.7447	160.767	23.5992	159.619	23.7331	138.367	23.5876	141.115					23.7588	11,433333333333334	23,613298919111113	11,884131235218037
				23.8356	109.567	23.6901	108.749	23.7456	170.933	23.6001	176.966	23.7655	155.867	23.62	159.594	23.7539	137.533	23.6084	141.076					23,779603877874997	11,333333333333334	23.6341	11,884131235218037
				23.8564	106.3	23.7109	108.729	23.7664	171.633	23.6209	176.951	23.7863	160.033	23.6408	159.569	23.7747	140.2	23.6292	141.037					23,800390914388885	10,366666666666667	23,654872992138884	11,884131235218037
				23.8772	107.967	23.7317	108.71	23.7872	173.633	23.6417	176.935	23.8071	154.667	23.6615	159.544	23.7955	138.7	23.65	140.998					23,821186617583333	11,033333333333333	23,675660028652775	11,884131235218037
				23.898	110.4	23.7525	108.691	23.808	168.933	23.6625	176.92	23.8278	157.467	23.6823	159.519	23.8163	138.433	23.6708	140.96					23,84197365409722	12.1	23,696447065152775	11,884131235218037
				23.9187	110.033	23.7732	108.672	23.8287	176.533	23.6833	176.905	23.8486	157.333	23.7031	159.494	23.8371	137.333	23.6916	140.921					23,862760690611108	10,166666666666668	23,717242768347219	11,884131235218037
				23.9395	106.533	23.794	108.652	23.8495	175.433	23.704	176.89	23.8694	154.9	23.7239	159.469	23.8579	139.8	23.7124	140.883					23,883547727111115	11.9	23,738029804861114	11,884131235218037
				23.9603	107.767	23.8148	108.633	23.8703	173.1	23.7248	176.875	23.8902	157.133	23.7447	159.445	23.8786	134.833	23.7331	140.845					23.9043	11,233333333333334	23.7588	11,884131235218037
				23.9811	109.067	23.8356	108.614	23.8911	169.233	23.7456	176.86			23.7655	159.42	23.8994	145.7	23.7539	140.807					23,925134800152776	11,833333333333334	23,779603877874997	11,884131235218037
				24.0019	108.667	23.8564	108.595	23.9119	171	23.7664	176.845			23.7863	159.395	23.9202	139.2	23.7747	140.769					23,945921836666667	12.4	23,800390914388885	11,884131235218037
				24.0227	108.167	23.8772	108.576	23.9327	177.167	23.7872	176.831			23.8071	159.371	23.941	138.4	23.7955	140.731					23,966708873180558	12,033333333333333	23,821186617583333	11,884131235218037
				24.0434	110.567	23.898	108.557	23.9535	172.567	23.808	176.816			23.8278	159.347	23.9618	143.167	23.8163	140.693							23,84197365409722	11,884131235218037
				24.0642	107.367	23.9187	108.538	23.9742	172.9	23.8287	176.801			23.8486	159.322	23.9825	137.333	23.8371	140.655							23,862760690611108	11,884131235218037
				24.085	107.433	23.9395	108.519	23.995	171.767	23.8495	176.787			23.8694	159.298	24.0033	140.067	23.8579	140.618							23,883547727111115	11,884131235218037
				24.1058	106.8	23.9603	108.501	24.0158	174.133	23.8703	176.772			23.8902	159.274	24.0241	135.967	23.8786	140.581							23.9043	11,884131235218037
				24.1266	106.633	23.9811	108.482	24.0366	172.433	23.8911	176.757					24.0449	139.033	23.8994	140.543							23,925134800152776	11,884131235218037
				24.1474	107.1	24.0019	108.463	24.0574	176.867	23.9119	176.743					24.0657	142.967	23.9202	140.506							23,945921836666667	11,884131235218037
				24.1681	107.733	24.0227	108.444			23.9327	176.729					24.0865	137.767	23.941	140.469							23,966708873180558	11,884131235218037
				24.1889	106.467	24.0434	108.426			23.9535	176.714					24.1073	134.933	23.9618	140.432
				24.2097	107.6	24.0642	108.407			23.9742	176.7					24.1281	136.3	23.9825	140.395
				24.2305	105.233	24.085	108.389			23.995	176.686							24.0033	140.359
				24.2513	107.9	24.1058	108.37			24.0158	176.672							24.0241	140.322
				24.2721	107.867	24.1266	108.352			24.0366	176.657							24.0449	140.285
				24.2929	107.733	24.1474	108.333			24.0574	176.643							24.0657	140.249
				24.3136	109.9	24.1681	108.315											24.0865	140.213
				24.3344	106.9	24.1889	108.297											24.1073	140.177
				24.3552	105.6	24.2097	108.278											24.1281	140.141
				24.376	106.467	24.2305	108.26
				24.3968	107.033	24.2513	108.242
				24.4176	109.033	24.2721	108.224
				24.4384	107.133	24.2929	108.206
				24.4591	109.967	24.3136	108.188
				24.4799	104.3	24.3344	108.17
				24.5007	106.133	24.3552	108.152
				24.5215	104.333	24.376	108.134
				24.5423	107.633	24.3968	108.116
				24.5631	106.467	24.4176	108.098
				24.5838	105.933	24.4384	108.08
				24.6046	105.8	24.4591	108.062
				24.6254	110.267	24.4799	108.045
				24.6462	107.833	24.5007	108.027
				24.667	110.633	24.5215	108.01
				24.6878	108.7	24.5423	107.992
				24.7085	105	24.5631	107.974
				24.7293	109.067	24.5838	107.957
				24.7501	106.567	24.6046	107.939
				24.7709	109.467	24.6254	107.922
				24.7917	105.833	24.6462	107.905
				24.8125	105.433	24.667	107.887
				24.8332	104.4	24.6878	107.87
				24.854	106.967	24.7085	107.853
				24.8748	106.967	24.7293	107.836
				24.8956	106.433	24.7501	107.819
				24.9164	104.9	24.7709	107.801
				24.9372	106.833	24.7917	107.784
				24.958	103.7	24.8125	107.767
				24.9787	103.333	24.8332	107.75
				24.9995	108.1	24.854	107.733
				25.0203	107.233	24.8748	107.717
				25.0411	107.867	24.8956	107.7
				25.0619	106.3	24.9164	107.683
				25.0827	109.233	24.9372	107.666
				25.1035	104.167	24.958	107.649
				25.1242	104.733	24.9787	107.633
				25.145	103.6	24.9995	107.616
				25.1658	104.8	25.0203	107.599
				25.1866	106.333	25.0411	107.583
				25.2074	104.9	25.0619	107.566
				25.2282	109.167	25.0827	107.55
				25.2489	111.367	25.1035	107.533
				25.2697	108.067	25.1242	107.517
				25.2905	105.767	25.145	107.501
				25.3113	106	25.1658	107.484
				25.3321	102.7	25.1866	107.468
				25.3529	108.367	25.2074	107.452
				25.3736	105.267	25.2282	107.436
				25.3944	107.4	25.2489	107.42
				25.4152	107.833	25.2697	107.403
				25.436	107.1	25.2905	107.387
				25.4568	105.3	25.3113	107.371
				25.4776	110.4	25.3321	107.355
				25.4983	106.133	25.3529	107.339
				25.5191	108.067	25.3736	107.323
				25.5399	106.333	25.3944	107.308
				25.5607	108.467	25.4152	107.292
				25.5815	107.833	25.436	107.276
				25.6023	107.167	25.4568	107.26
				25.6231	104.133	25.4776	107.244
				25.6439	109.033	25.4983	107.229
				25.6646	105.967	25.5191	107.213
				25.6854	106.067	25.5399	107.197
				25.7062	104.967	25.5607	107.182
				25.727	104.933	25.5815	107.166
				25.7478	105.033	25.6023	107.151
				25.7686	103.067	25.6231	107.135
				25.7894	106.267	25.6439	107.12
				25.8101	102.533	25.6646	107.105
				25.8309	108.467	25.6854	107.089
				25.8517	102.467	25.7062	107.074
				25.8725	103.967	25.727	107.059
				25.8933	110.367	25.7478	107.044
				25.914	104.833	25.7686	107.028
				25.9348	106.1	25.7894	107.013
				25.9556	106.167	25.8101	106.998
				25.9764	104.833	25.8309	106.983
				25.9972	100.267	25.8517	106.968
				26.018	106.733	25.8725	106.953
				26.0387	110.3	25.8933	106.938
				26.0595	106.467	25.914	106.923
				26.0803	109.667	25.9348	106.908
				26.1011	106.6	25.9556	106.893
				26.1219	103.733	25.9764	106.879
				26.1427	106.067	25.9972	106.864
				26.1635	104.733	26.018	106.849
				26.1842	102.933	26.0387	106.834
				26.205	103.1	26.0595	106.82
				26.2258	106.567	26.0803	106.805
				26.2466	101.7	26.1011	106.791
						26.1219	106.776
						26.1427	106.762
						26.1635	106.747
						26.1842	106.733
						26.205	106.718
						26.2258	106.704
						26.2466	106.69

## Sheet: Supplementary Table S5
Supplementary Table S5. Raw data of sandwich ELISA measuring antibody concentrations in basolateral chase samples from In-Cell BBB-Trans assay shown in Fig. 5
Raw absorbance values at 450 nm with each dilution for the standard curve in duplicates and undiluted basolateral chase (bc) samples from six biological replicates
13 nM antibody pulse								266 nM antibody pulse
-2 aa								-2 aa
Standard curve								Standard curve
Antibody concentration (pM)	Absorbance 450 nm				Absorbance 450 nm			Antibody concentration (pM)	Absorbance 450 nm				Absorbance 450 nm
128	0.9444	0.9222		bc1	0.3355			256	0.2851	0.3068		bc1	0.1233
64	0.4481	0.4554		bc2	0.2955			128	0.1455	0.1472		bc2	0.1099
32	0.1979	0.1929		bc3	0.293			64	0.0915	0.0853		bc3	0.1215
16	0.1072	0.1101		bc4	0.3044			32	0.0647	0.0626		bc4	0.1376
8	0.0716	0.0689		bc5	0.2535			16	0.0634	0.055		bc5	0.1122
4	0.0604	0.0688		bc6	0.2273			8	0.0677	0.0537		bc6	0.1076
2	0.0731	0.0584						4	0.0557	0.0687
0	0.0669	0.0611						0	0.0559	0.0502
1 aa								1 aa
Standard curve								Standard curve
Antibody concentration (pM)	Absorbance 450 nm				Absorbance 450 nm			Antibody concentration (pM)	Absorbance 450 nm				Absorbance 450 nm
128	0.6864	0.5869		bc1	0.1838			256	0.4434	0.5483		bc1	0.1511
64	0.31	0.3032		bc2	0.1657			128	0.2173	0.2184		bc2	0.1339
32	0.1587	0.1631		bc3	0.1695			64	0.1169	0.1055		bc3	0.1614
16	0.0937	0.0934		bc4	0.1753			32	0.0718	0.076		bc4	0.1329
8	0.0756	0.078		bc5	0.1768			16	0.1095	0.0574		bc5	0.1284
4	0.0632	0.0611		bc6	0.1468			8	0.0569	0.0534		bc6	0.1171
2	0.0775	0.0689						4	0.0556	0.0506
0	0.0583	0.0525						0	0.0512	0.0519
3 aa								3 aa
Standard curve								Standard curve
Antibody concentration (pM)	Absorbance 450 nm				Absorbance 450 nm			Antibody concentration (pM)	Absorbance 450 nm				Absorbance 450 nm
128	0.6913	0.6944		bc1	0.2023			256	0.328	0.314		bc1	0.0867
64	0.3472	0.3302		bc2	0.174			128	0.2067	0.2038		bc2	0.0986
32	0.15	0.1472		bc3	0.1752			64	0.1098	0.106		bc3	0.0905
16	0.0816	0.0786		bc4	0.1858			32	0.0769	0.0722		bc4	0.0806
8	0.0614	0.0632		bc5	0.1836			16	0.0633	0.0604		bc5	0.0905
4	0.0588	0.0542		bc6	0.1582			8	0.0572	0.0549		bc6	0.0854
2	0.0685	0.0523						4	0.0529	0.0538
0	0.0621	0.0524						0	0.0537	0.0521
11 aa								11 aa
Standard curve								Standard curve
Antibody concentration (pM)	Absorbance 450 nm				Absorbance 450 nm			Antibody concentration (pM)	Absorbance 450 nm				Absorbance 450 nm
128	0.5986	0.5776		bc1	0.1749			256	0.3851	0.3527		bc1	0.0824
64	0.2696	0.2787		bc2	0.1622			128	0.182	0.1827		bc2	0.0829
32	0.13	0.1207		bc3	0.1446			64	0.0998	0.0931		bc3	0.099
16	0.0797	0.0771		bc4	0.1835			32	0.0714	0.066		bc4	0.0865
8	0.0709	0.0677		bc5	0.1767			16	0.0566	0.0565		bc5	0.0916
4	0.0649	0.0565		bc6	0.1594			8	0.058	0.0562		bc6	0.0959
2	0.0695	0.0538						4	0.0617	0.0503
0	0.0605	0.0581						0	0.0586	0.0514
38 aa								38 aa
Standard curve								Standard curve
Antibody concentration (pM)	Absorbance 450 nm				Absorbance 450 nm			Antibody concentration (pM)	Absorbance 450 nm				Absorbance 450 nm
128	0.8778	0.8369		bc1	0.2199			256	0.4513	0.449		bc1	0.1021
64	0.4406	0.4097		bc2	0.1699			128	0.2281	0.2138		bc2	0.0898
32	0.2072	0.1811		bc3	0.1981			64	0.1268	0.1224		bc3	0.0872
16	0.1079	0.1178		bc4	0.1812			32	0.1156	0.0736		bc4	0.1106
8	0.0795	0.0704		bc5	0.2195			16	0.0643	0.0595		bc5	0.0947
4	0.0671	0.06		bc6	0.1205			8	0.0535	0.0627		bc6	0.1048
2	0.0669	0.0693						4	0.0512	0.0521
0	0.0812	0.0591						0	0.0531	0.0501
8D3								8D3
Standard curve								Standard curve
Antibody concentration (pM)	Absorbance 450 nm				Absorbance 450 nm			Antibody concentration (pM)	Absorbance 450 nm				Absorbance 450 nm
128	0.8615	0.8803		bc1	0.3081			256	0.3466	0.3391		bc1	0.0902
64	0.4942	0.4724		bc2	0.2425			128	0.2136	0.187		bc2	0.0846
32	0.2133	0.1894		bc3	0.3191			64	0.1083	0.0998		bc3	0.0987
16	0.1036	0.1033		bc4	0.2639			32	0.074	0.0688		bc4	0.088
8	0.0809	0.0847		bc5	0.2482			16	0.0586	0.0592		bc5	0.0938
4	0.0579	0.0619		bc6	0.2315			8	0.0542	0.0574		bc6	0.0909
2	0.0553	0.0542						4	0.0719	0.0518
0	0.0773	0.056						0	0.0902	0.056
scFv8D3-scFc								scFv8D3-scFc
Standard curve								Standard curve
Antibody concentration (pM)	Absorbance 450 nm				Absorbance 450 nm			Antibody concentration (pM)	Absorbance 450 nm				Absorbance 450 nm
128	0.2975	0.3445		bc1	0.096			256	0.2058	0.1985		bc1	0.0775
64	0.1986	0.2014		bc2	0.1043			128	0.1085	0.1243		bc2	0.0845
32	0.1259	0.119		bc3	0.1006			64	0.0694	0.0678		bc3	0.0904
16	0.0885	0.0791		bc4	0.0905			32	0.0726	0.0658		bc4	0.0805
8	0.0701	0.0753		bc5	0.0992			16	0.0565	0.0555		bc5	0.0829
4	0.0681	0.061		bc6	0.0934			8	0.0637	0.054		bc6	0.0766
2	0.0563	0.0563						4	0.0541	0.0518
0	0.0539	0.0537						0	0.0533	0.0543
